# Supplementary material for: (E)-4-Bromo-N-(2-chloro­benzyl­idene)­aniline
Source: Acta Crystallogr Sect E Struct Rep Online. 2011 Jul 30;67(Pt 8):o2204. doi: 10.1107/S1600536811029977 (PMC3213634; doi:10.1107/S1600536811029977)
Supplement: Supplementary file 2 [file e-67-o2204-Isup2.hkl]

# 
# h,k,l, Fc-squared, Fo-squared, sigma(Fo-squared) and status flag 
# 
data_I
_shelx_title ' P21n in P2(1)/n' 
_shelx_refln_list_code          4 
_shelx_F_calc_maximum      173.10 
_exptl_crystal_F_000       584.00 
_reflns_d_resolution_high  0.8255 
 
loop_ 
 _symmetry_equiv_pos_as_xyz 
 'x, y, z' 
 '-x+1/2, y+1/2, -z+1/2' 
 '-x, -y, -z' 
 'x-1/2, -y-1/2, z-1/2' 
 
_cell_length_a    15.2431 
_cell_length_b     4.0202 
_cell_length_c    20.1418 
_cell_angle_alpha  90.000 
_cell_angle_beta  103.248 
_cell_angle_gamma  90.000 
 
_shelx_F_squared_multiplier     1.000 
 
loop_ 
 _refln_index_h 
 _refln_index_k 
 _refln_index_l 
 _refln_F_squared_calc 
 _refln_F_squared_meas 
 _refln_F_squared_sigma 
 _refln_observed_status 
   2   0   0     3158.58     3861.81    155.70 o 
   4   0   0     2077.63     1940.80     46.66 o 
   6   0   0      750.69      772.42     20.91 o 
   8   0   0      281.08      337.89     13.68 o 
  10   0   0      124.30      150.00     11.10 o 
  12   0   0        7.07       11.74     14.85 o 
  14   0   0      120.40       93.46     18.11 o 
  16   0   0      145.87      137.10     33.55 o 
   1   1   0      324.65      332.96      8.35 o 
   2   1   0     2058.45     2061.92     39.08 o 
   3   1   0      502.18      486.41     11.48 o 
   4   1   0     1174.02     1149.35     22.46 o 
   5   1   0      526.29      575.29     14.87 o 
   6   1   0     2974.33     2821.81     48.43 o 
   7   1   0     1619.20     1657.19     29.74 o 
   8   1   0     5220.11     5149.27     87.26 o 
   9   1   0      977.69     1013.13     22.48 o 
  10   1   0       87.53      102.88     13.42 o 
  11   1   0       41.76       42.04     10.22 o 
  12   1   0      124.56      124.98     12.39 o 
  13   1   0      139.76      152.62     14.06 o 
  14   1   0        2.02      -23.23     15.49 o 
  15   1   0        9.33       -7.96     21.49 o 
  16   1   0        0.02      -15.09     23.31 o 
  17   1   0        9.46        2.04     24.45 o 
   0   2   0     1719.83     1525.51     40.05 o 
   1   2   0      637.72      545.99     13.07 o 
   2   2   0       89.96       78.73      5.95 o 
   3   2   0      985.03      921.24     23.22 o 
   4   2   0     6034.07     5749.64     97.48 o 
   5   2   0      848.01      778.09     21.34 o 
   6   2   0      137.34      139.85     13.20 o 
   7   2   0      243.09      248.85     16.37 o 
   8   2   0        0.34      -13.75     11.95 o 
   9   2   0       14.18        5.88     11.26 o 
  10   2   0      215.13      193.60     13.74 o 
  11   2   0      207.05      210.16     18.13 o 
  12   2   0       47.65       35.95     16.62 o 
  13   2   0       23.90       23.57     17.62 o 
  14   2   0       76.43       56.54     19.21 o 
  15   2   0       15.59      -21.68     25.17 o 
  16   2   0        4.13      -16.81     27.39 o 
   1   3   0      328.30      416.35     14.46 o 
   2   3   0      492.83      576.87     18.83 o 
   3   3   0       56.11       56.50     11.93 o 
   4   3   0      734.26      765.44     24.33 o 
   5   3   0      431.21      418.33     18.24 o 
   6   3   0      107.65       77.67     31.36 o 
   7   3   0      113.53      174.15     22.83 o 
   8   3   0       61.95       72.17     17.92 o 
   9   3   0        6.77       17.40     21.77 o 
  10   3   0      173.69      175.59     21.42 o 
  11   3   0        1.88      -28.41     19.53 o 
  12   3   0       99.63      100.02     22.43 o 
  13   3   0        1.35      -27.19     21.78 o 
  14   3   0       57.57       25.23     23.27 o 
   0   4   0       41.67       64.73     23.62 o 
   1   4   0      117.20      107.74     16.99 o 
   2   4   0       68.41       86.75     20.11 o 
   3   4   0       28.47       35.83     19.73 o 
   4   4   0      109.40      133.54     27.82 o 
   5   4   0       44.89       58.43     26.55 o 
   6   4   0        1.53       -5.87     25.85 o 
   7   4   0      224.53      204.61     24.37 o 
   8   4   0      138.28      128.00     24.24 o 
   9   4   0       74.81       70.66     23.92 o 
  10   4   0        7.44      -36.49     28.28 o 
 -17   0   1       10.13       24.07     35.00 o 
 -15   0   1      312.64      364.27     39.38 o 
 -13   0   1      222.37      243.23     20.70 o 
 -11   0   1        8.43       -3.58     10.11 o 
  -9   0   1     1657.59     1641.82     42.55 o 
  -7   0   1     7228.99     7326.27    173.36 o 
  -5   0   1    18915.11    19004.04    444.57 o 
  -3   0   1    12608.78    12827.30    299.95 o 
   3   0   1    18245.77    17489.88    585.60 o 
   5   0   1      124.28      136.13     11.49 o 
   7   0   1     2993.03     2950.61     71.54 o 
   9   0   1     1528.53     1473.66     38.79 o 
  11   0   1     1881.09     1878.03     59.82 o 
  13   0   1      187.44      184.62     27.35 o 
  15   0   1       24.08       -4.38     29.17 o 
  17   0   1       16.92       23.70     33.55 o 
 -17   1   1       12.40      -29.30     25.89 o 
 -16   1   1        5.01      -23.10     22.37 o 
 -15   1   1       17.72       15.42     22.03 o 
 -14   1   1      115.89      133.14     22.15 o 
 -13   1   1       94.09       54.79     12.44 o 
 -12   1   1       51.64       68.98     11.32 o 
 -11   1   1      185.67      157.04     11.91 o 
 -10   1   1      120.06      155.01      9.23 o 
  -9   1   1      506.67      517.38     14.92 o 
  -8   1   1       43.32       46.20      6.83 o 
  -7   1   1      436.13      373.02     12.94 o 
  -6   1   1     2128.90     2179.60     38.02 o 
  -5   1   1     6799.65     6584.14    113.63 o 
  -4   1   1       45.90       55.44      5.41 o 
  -3   1   1      361.75      317.86      9.42 o 
  -2   1   1     7256.04     7224.05    132.28 o 
  -1   1   1    28514.54    26599.46    439.58 o 
   0   1   1     6957.20     6617.67    110.21 o 
   1   1   1     2171.60     2084.09     39.16 o 
   2   1   1    24932.54    23412.95    424.38 o 
   3   1   1    10116.71     9609.72    175.39 o 
   4   1   1        0.93        3.85      3.69 o 
   5   1   1      468.04      402.52      9.36 o 
   6   1   1       81.90      102.50      6.91 o 
   7   1   1       89.09      102.04      6.44 o 
   8   1   1       74.37       86.18      7.06 o 
   9   1   1     1345.25     1348.51     32.11 o 
  10   1   1       95.82      122.93     10.74 o 
  11   1   1      144.33      125.87     11.59 o 
  12   1   1        0.74      -12.78     10.76 o 
  13   1   1        3.29       17.01     14.92 o 
  14   1   1       64.60       63.77     16.41 o 
  15   1   1       20.77       16.44     21.49 o 
  16   1   1       33.18       45.83     23.71 o 
  17   1   1       11.87       10.71     25.49 o 
 -16   2   1       51.80       54.13     27.09 o 
 -15   2   1        0.85      -11.54     19.37 o 
 -14   2   1        2.03      -15.33     18.01 o 
 -13   2   1       89.22      112.41     19.22 o 
 -12   2   1       35.75       12.30     16.63 o 
 -11   2   1      342.40      386.67     21.97 o 
 -10   2   1      134.30      125.66     18.36 o 
  -9   2   1      853.51      835.83     24.00 o 
  -8   2   1        3.99       -4.21      8.72 o 
  -7   2   1      391.47      378.01     15.85 o 
  -6   2   1     1859.41     1901.33     38.52 o 
  -5   2   1       24.20       39.77      5.99 o 
  -4   2   1        3.01       15.33      5.92 o 
  -3   2   1       78.54       71.87      6.42 o 
  -2   2   1      538.62      552.50     22.22 o 
  -1   2   1        0.02       -0.50      4.98 o 
   0   2   1     1646.94     1412.69     26.63 o 
   1   2   1      141.73      149.55      6.85 o 
   2   2   1     3308.62     3020.66     52.73 o 
   3   2   1     2344.73     2232.40     43.99 o 
   4   2   1       25.91       21.57      4.80 o 
   5   2   1     1496.55     1346.43     28.96 o 
   6   2   1        2.51        5.43      7.22 o 
   7   2   1     2674.61     2616.85     78.65 o 
   8   2   1      186.02      227.59     22.02 o 
   9   2   1      385.83      352.89     17.37 o 
  10   2   1       30.92       49.30     12.42 o 
  11   2   1        2.91       -2.71     12.41 o 
  12   2   1        2.83        3.84     16.61 o 
  13   2   1       15.08      -20.37     17.96 o 
  14   2   1        0.02      -19.94     18.54 o 
  15   2   1       19.20       27.63     26.22 o 
  16   2   1       75.66       72.25     28.02 o 
 -14   3   1       24.03        1.03     22.51 o 
 -13   3   1       32.94        7.76     22.38 o 
 -12   3   1        2.30      -16.74     23.56 o 
 -11   3   1        1.27       -1.89     19.34 o 
 -10   3   1       29.42       17.20     19.02 o 
  -9   3   1       61.28       50.63     19.52 o 
  -8   3   1       48.29       73.23     17.65 o 
  -7   3   1        4.38        0.53     18.00 o 
  -6   3   1       10.87       49.50     26.44 o 
  -5   3   1     1118.24     1118.05     36.45 o 
  -4   3   1      403.54      383.66     20.05 o 
  -3   3   1      507.18      471.98     19.97 o 
  -2   3   1      352.66      332.93     24.95 o 
  -1   3   1     1618.68     1596.73     51.79 o 
   0   3   1      389.96      410.27     18.13 o 
   1   3   1      763.96      770.71     28.87 o 
   2   3   1      107.03      129.62     11.61 o 
   3   3   1      267.80      245.45     15.86 o 
   4   3   1      110.12      100.65     11.18 o 
   5   3   1      102.30      119.35     13.28 o 
   6   3   1      195.83      205.09     17.92 o 
   7   3   1      770.46      770.10     57.61 o 
   8   3   1      306.04      285.27     27.04 o 
   9   3   1      151.37      182.34     20.89 o 
  10   3   1       57.34       27.79     19.00 o 
  11   3   1       29.35       29.63     20.79 o 
  12   3   1        0.29      -31.26     21.28 o 
  13   3   1       99.33      107.03     23.91 o 
 -10   4   1       53.19       69.62     24.29 o 
  -9   4   1       66.96       53.71     26.84 o 
  -8   4   1       58.36       65.59     22.47 o 
  -7   4   1       77.55       46.85     21.79 o 
  -6   4   1       33.20       19.23     23.10 o 
  -5   4   1        5.23      -15.70     24.44 o 
  -4   4   1       22.70       29.62     36.46 o 
  -3   4   1        0.13       31.83     33.55 o 
  -2   4   1      109.42      102.34     26.27 o 
  -1   4   1        0.00       -1.85     18.44 o 
   0   4   1       17.95        5.82     17.79 o 
   1   4   1        3.53       39.80     16.27 o 
   2   4   1        0.61       20.99     19.15 o 
   3   4   1       18.23       50.75     24.86 o 
   4   4   1       93.79       73.07     27.20 o 
   5   4   1       39.89        9.12     38.29 o 
   6   4   1      146.20      137.63     29.70 o 
   7   4   1        2.98       30.02     27.82 o 
   8   4   1       57.02       37.10     23.39 o 
   9   4   1        9.79       -0.62     23.84 o 
  10   4   1        0.30      -43.34     28.89 o 
 -16   0   2       50.23       26.98     29.90 o 
 -14   0   2        2.09       14.90     17.51 o 
 -12   0   2       81.24       74.52     12.31 o 
 -10   0   2        7.12       -9.29      8.94 o 
  -8   0   2     1874.42     2277.17     56.87 o 
  -6   0   2    10972.49    10786.20    253.55 o 
  -4   0   2    26945.73    25600.98    597.61 o 
  -2   0   2     5138.35     4816.71    141.70 o 
   2   0   2    28510.84    33695.21   2935.46 o 
   4   0   2     1605.42     1867.17    180.67 o 
   6   0   2      682.92      688.80     23.59 o 
   8   0   2       12.30       34.44      8.46 o 
  10   0   2      440.70      420.85     30.99 o 
  12   0   2      546.85      512.49     26.03 o 
  14   0   2      128.71      108.30     29.54 o 
  16   0   2       24.76        1.09     33.18 o 
 -17   1   2        2.99       23.11     25.17 o 
 -16   1   2       51.19       58.34     23.98 o 
 -15   1   2        5.02       -2.11     24.07 o 
 -14   1   2       95.56       97.87     16.45 o 
 -13   1   2      228.94      245.55     18.60 o 
 -12   1   2      812.80      778.28     23.36 o 
 -11   1   2      113.70      135.21     11.44 o 
 -10   1   2     1038.02      976.90     22.54 o 
  -9   1   2       68.61       70.37      6.73 o 
  -8   1   2      900.70      870.60     19.38 o 
  -7   1   2       37.37       36.96      6.03 o 
  -6   1   2     1652.10     1668.49     40.49 o 
  -5   1   2      132.98      139.67      5.25 o 
  -4   1   2      392.81      409.26      9.14 o 
  -3   1   2     5255.66     5037.92     84.29 o 
  -2   1   2      117.65      124.95      5.98 o 
  -1   1   2     3946.55     3762.74     68.69 o 
   0   1   2      672.75      696.21     14.46 o 
   1   1   2      256.44      272.43      7.87 o 
   2   1   2    29963.46    27507.52    550.53 o 
   3   1   2      786.53      719.41     15.52 o 
   4   1   2     6741.58     6541.26    133.17 o 
   5   1   2     1358.54     1386.88     33.10 o 
   6   1   2     3607.83     3507.07     68.67 o 
   7   1   2       73.98       81.63      7.38 o 
   8   1   2     1426.64     1286.50     29.70 o 
   9   1   2      430.28      416.30     15.73 o 
  10   1   2      138.19      167.98     11.83 o 
  11   1   2      150.38      135.99     12.12 o 
  12   1   2        1.19      -11.86     13.17 o 
  13   1   2      131.43      113.53     16.26 o 
  14   1   2       26.39       18.69     16.24 o 
  15   1   2       40.08       29.75     17.91 o 
  16   1   2        1.34       -3.82     18.50 o 
  17   1   2        1.08       45.58     40.84 o 
 -16   2   2       43.70       59.87     28.08 o 
 -15   2   2        3.18       -5.42     19.76 o 
 -14   2   2       64.61       48.71     19.11 o 
 -13   2   2       55.53       36.26     18.27 o 
 -12   2   2        0.92        6.44     15.67 o 
 -11   2   2      177.32      183.77     17.50 o 
 -10   2   2      322.19      337.20     35.60 o 
  -9   2   2       39.80       23.38     13.16 o 
  -8   2   2      397.80      371.66     24.30 o 
  -7   2   2      202.76      214.94     10.05 o 
  -6   2   2     1235.56     1229.00     24.00 o 
  -5   2   2      742.01      696.78     15.55 o 
  -4   2   2      167.14      151.74      7.59 o 
  -3   2   2     1155.77     1060.38     22.80 o 
  -2   2   2     6003.94     5777.29    106.01 o 
  -1   2   2      781.92      735.44     18.00 o 
   0   2   2     6521.90     6058.07    126.72 o 
   1   2   2      581.14      554.18     15.21 o 
   2   2   2     1767.27     1642.66     33.70 o 
   3   2   2      701.35      680.01     17.47 o 
   4   2   2      315.54      346.74     12.08 o 
   5   2   2      449.49      430.32     13.83 o 
   6   2   2       90.68      120.15     10.91 o 
   7   2   2       47.82       52.33     10.36 o 
   8   2   2      388.79      396.04     35.92 o 
   9   2   2      757.78      806.73     41.12 o 
  10   2   2      467.04      418.28     19.58 o 
  11   2   2      503.91      545.41     25.99 o 
  12   2   2       23.67       -3.59     16.97 o 
  13   2   2       10.14       21.40     18.82 o 
  14   2   2        1.47        7.87     25.06 o 
  15   2   2        0.27      -38.83     25.89 o 
 -14   3   2        0.33       13.54     22.46 o 
 -13   3   2        5.16        9.91     20.73 o 
 -12   3   2        3.91      -16.78     19.49 o 
 -11   3   2        4.25        2.72     18.98 o 
 -10   3   2       29.91       44.19     18.97 o 
  -9   3   2       37.20       28.05     20.71 o 
  -8   3   2      793.40      834.46     36.14 o 
  -7   3   2      156.99      204.11     18.71 o 
  -6   3   2      279.98      282.88     16.69 o 
  -5   3   2        1.43       13.90     11.80 o 
  -4   3   2       18.99       20.73     13.00 o 
  -3   3   2       12.83       41.50     11.21 o 
  -2   3   2      213.87      282.59     33.91 o 
  -1   3   2       90.72      128.64     14.43 o 
   0   3   2      294.98      502.58     46.52 o 
   1   3   2      273.54      337.49     19.53 o 
   2   3   2        3.89       18.15      9.68 o 
   3   3   2      324.88      364.66     17.18 o 
   4   3   2       26.06       16.62     11.89 o 
   5   3   2      200.71      190.09     14.98 o 
   6   3   2      261.42      278.20     16.91 o 
   7   3   2       55.54       64.96     15.69 o 
   8   3   2      259.34      247.95     40.47 o 
   9   3   2      198.47      169.47     20.84 o 
  10   3   2      243.57      255.40     23.43 o 
  11   3   2        0.04      -20.54     20.81 o 
  12   3   2        4.65       11.93     21.62 o 
  13   3   2        0.22       -9.92     22.12 o 
 -10   4   2        8.55       -0.65     23.24 o 
  -9   4   2       13.47       10.58     22.60 o 
  -8   4   2       58.39       28.02     22.05 o 
  -7   4   2        3.12       -0.39     21.43 o 
  -6   4   2      239.82      216.55     35.14 o 
  -5   4   2       20.99       10.43     20.25 o 
  -4   4   2       22.32       36.13     15.76 o 
  -3   4   2       37.18       71.91     31.91 o 
  -2   4   2      116.87      145.61     27.01 o 
  -1   4   2       21.15       35.95     25.32 o 
   0   4   2       38.58       52.90     30.45 o 
   1   4   2      300.41      325.05     24.94 o 
   2   4   2      100.27      118.95     15.25 o 
   3   4   2       93.17       98.46     19.98 o 
   4   4   2        1.48       26.42     26.42 o 
   5   4   2       22.24       89.65     27.69 o 
   6   4   2        2.18       50.68     40.47 o 
   7   4   2       98.07       23.47     50.14 o 
   8   4   2        8.34       -6.20     29.17 o 
   9   4   2       13.44       -8.67     25.68 o 
 -15   0   3        4.93      -14.09     18.00 o 
 -13   0   3      240.89      251.12     20.87 o 
 -11   0   3     1419.44     1342.80     37.70 o 
  -9   0   3     3183.19     3030.65     74.64 o 
  -7   0   3     1310.40     1242.68     32.68 o 
  -5   0   3        7.63        2.46      7.50 o 
  -3   0   3     3319.64     3033.54     99.99 o 
  -1   0   3      824.70      811.10     53.24 o 
   1   0   3      831.44     1065.86     26.22 o 
   3   0   3     2408.56     2938.21    180.48 o 
   5   0   3     5598.58     5933.15    289.52 o 
   7   0   3     6242.20     6077.34    177.58 o 
   9   0   3      447.96      444.64     21.58 o 
  11   0   3      502.97      501.20     25.54 o 
  13   0   3      319.23      301.55     33.18 o 
  15   0   3       13.57       37.92     30.99 o 
  17   0   3        5.96       10.21     36.46 o 
 -17   1   3       17.19       -9.04     23.41 o 
 -16   1   3       58.80       45.48     21.95 o 
 -15   1   3      164.68      135.07     22.95 o 
 -14   1   3       85.80       85.28     16.10 o 
 -13   1   3       48.26       79.16     14.64 o 
 -12   1   3       67.12       38.24     13.42 o 
 -11   1   3      270.43      323.15     12.59 o 
 -10   1   3      197.79      216.30      9.41 o 
  -9   1   3      113.73      110.26      7.48 o 
  -8   1   3      543.34      564.60     15.24 o 
  -7   1   3     2227.83     2242.62     39.54 o 
  -6   1   3     2498.78     2656.91     49.87 o 
  -5   1   3     4797.11     4587.82     77.87 o 
  -4   1   3     1593.30     1596.57     28.13 o 
  -3   1   3     9989.82     9464.66    173.91 o 
  -2   1   3     1761.75     1675.31     32.46 o 
  -1   1   3    12000.24    11338.90    187.85 o 
   0   1   3      161.80      178.68      6.44 o 
   1   1   3    14983.36    14362.26    335.70 o 
   2   1   3      145.28      163.28      6.41 o 
   3   1   3       90.77       78.59      9.32 o 
   4   1   3      221.33      201.00     13.95 o 
   5   1   3      547.80      507.61     14.81 o 
   6   1   3      290.40      257.20     16.65 o 
   7   1   3       52.95       56.53      6.57 o 
   8   1   3      133.80      143.93     21.34 o 
   9   1   3      116.63      134.60     22.27 o 
  10   1   3      246.00      259.60     13.41 o 
  11   1   3      937.40      869.90     25.30 o 
  12   1   3      116.61       93.24     15.44 o 
  13   1   3       84.05       99.14     16.18 o 
  14   1   3       82.78      104.43     17.79 o 
  15   1   3       92.78       90.41     19.01 o 
  16   1   3       30.11       41.69     25.67 o 
 -16   2   3        0.74      -17.53     20.02 o 
 -15   2   3       41.43       48.97     20.51 o 
 -14   2   3        0.52        8.92     18.66 o 
 -13   2   3      213.23      188.22     19.58 o 
 -12   2   3        9.92       -6.61     16.34 o 
 -11   2   3       43.06       37.37     19.12 o 
 -10   2   3      363.66      374.66     20.89 o 
  -9   2   3      220.41      206.94     16.27 o 
  -8   2   3      318.20      323.23     14.75 o 
  -7   2   3      514.71      497.48     18.32 o 
  -6   2   3      147.81      182.41     11.65 o 
  -5   2   3      364.76      398.00     11.17 o 
  -4   2   3      154.42      148.80      7.09 o 
  -3   2   3       79.52       86.99      6.17 o 
  -2   2   3      544.59      507.62     15.25 o 
  -1   2   3      870.61      777.24     18.14 o 
   0   2   3      357.92      380.63     16.89 o 
   1   2   3     5516.58     5128.60     87.28 o 
   2   2   3      118.67      113.66      6.76 o 
   3   2   3     4833.55     4421.85     93.75 o 
   4   2   3     2829.03     2714.32     53.03 o 
   5   2   3     1695.64     1594.36     45.58 o 
   6   2   3      463.03      510.26     18.54 o 
   7   2   3      217.17      218.94     15.16 o 
   8   2   3      727.14      738.32     26.06 o 
   9   2   3      339.07      327.95     26.44 o 
  10   2   3        3.23       14.13     13.21 o 
  11   2   3      276.06      325.23     17.55 o 
  12   2   3      171.68      178.42     16.25 o 
  13   2   3       35.06       34.04     18.99 o 
  14   2   3        5.02        7.07     24.08 o 
  15   2   3        0.07      -17.31     26.80 o 
 -14   3   3        0.16       15.26     23.39 o 
 -13   3   3       19.13       40.08     22.04 o 
 -12   3   3       47.16       28.39     20.92 o 
 -11   3   3       25.80       20.09     19.45 o 
 -10   3   3      105.02      107.10     19.95 o 
  -9   3   3      124.51      151.74     19.86 o 
  -8   3   3      121.63      109.97     17.85 o 
  -7   3   3      680.16      677.28     29.08 o 
  -6   3   3      118.33      117.98     14.32 o 
  -5   3   3      637.40      640.83     22.84 o 
  -4   3   3      197.02      182.08     14.16 o 
  -3   3   3      580.42      533.54     22.85 o 
  -2   3   3       34.08       46.72      9.28 o 
  -1   3   3        9.41       44.31      9.27 o 
   0   3   3      515.76      506.82     20.02 o 
   1   3   3       18.57       53.28     11.52 o 
   2   3   3      241.17      290.19     14.21 o 
   3   3   3      199.07      244.76     31.48 o 
   4   3   3      181.57      201.01     27.87 o 
   5   3   3      479.08      470.07     24.28 o 
   6   3   3        0.53       30.27     13.40 o 
   7   3   3      287.51      326.90     25.32 o 
   8   3   3        1.63       -0.15     18.95 o 
   9   3   3       58.76       16.04     34.28 o 
  10   3   3      186.78      195.46     22.86 o 
  11   3   3       10.46       16.55     21.34 o 
  12   3   3       68.40       48.35     26.68 o 
  13   3   3        4.64      -13.88     21.47 o 
 -10   4   3        0.44       17.18     38.24 o 
  -9   4   3       53.24       33.32     22.26 o 
  -8   4   3        1.33       34.69     22.16 o 
  -7   4   3       33.20       32.18     21.74 o 
  -6   4   3       58.58       74.26     21.05 o 
  -5   4   3       11.13       -4.01     20.97 o 
  -4   4   3       28.49       22.30     19.10 o 
  -3   4   3        0.01      -19.74     17.87 o 
  -2   4   3        0.35       -0.83     18.79 o 
  -1   4   3       32.63       56.00     25.11 o 
   0   4   3       81.43       98.97     25.33 o 
   1   4   3       51.81       89.07     26.19 o 
   2   4   3      209.20      184.14     26.81 o 
   3   4   3       19.30       56.47     18.42 o 
   4   4   3       28.00       58.61     29.46 o 
   5   4   3       33.61       38.24     20.92 o 
   6   4   3       46.83       59.07     36.28 o 
   7   4   3        0.87       64.18     45.94 o 
   8   4   3        1.24      -18.23     45.58 o 
   9   4   3       19.60       29.12     24.69 o 
 -16   0   4      544.72      477.67     41.20 o 
 -14   0   4       15.51       25.70     17.55 o 
 -12   0   4       16.16       23.23     12.03 o 
 -10   0   4     2346.43     2415.79     61.33 o 
  -8   0   4     6122.37     5974.72    142.37 o 
  -6   0   4     1801.76     1650.00     41.54 o 
  -4   0   4     2423.28     2258.33     54.83 o 
  -2   0   4     5081.69     4814.10    130.49 o 
   0   0   4     3644.17     4306.99    206.36 o 
   2   0   4     2778.67     3799.51     90.12 o 
   4   0   4      325.36      367.48     12.27 o 
   6   0   4     2750.54     2794.62     81.85 o 
   8   0   4     2749.09     2653.41     80.38 o 
  10   0   4     3237.23     3072.89     92.04 o 
  12   0   4      361.69      370.83     35.00 o 
  14   0   4        9.36       37.92     30.26 o 
  16   0   4       53.18       44.12     35.73 o 
 -18   1   4        5.55       27.49     29.72 o 
 -17   1   4       44.79       35.94     24.43 o 
 -16   1   4       71.54       92.53     24.59 o 
 -15   1   4       83.98       75.60     17.88 o 
 -14   1   4      267.65      251.23     19.68 o 
 -13   1   4       15.57       -0.49     14.31 o 
 -12   1   4      236.20      249.12     14.10 o 
 -11   1   4       59.70       45.64      9.64 o 
 -10   1   4      470.72      427.63     16.81 o 
  -9   1   4       34.73       21.63      6.33 o 
  -8   1   4      585.30      527.39     13.16 o 
  -7   1   4      384.61      351.63     10.60 o 
  -6   1   4     1656.02     1730.79     31.09 o 
  -5   1   4      220.66      234.48     11.60 o 
  -4   1   4        2.44        2.73      6.33 o 
  -3   1   4      110.22      104.69      5.30 o 
  -2   1   4     5885.60     5396.73    100.02 o 
  -1   1   4     2776.24     2621.55     44.73 o 
   0   1   4     2407.87     2282.87     39.26 o 
   1   1   4      417.79      394.76     11.36 o 
   2   1   4     7081.41     6479.00    119.11 o 
   3   1   4        1.36       -2.92      4.86 o 
   4   1   4     4577.10     4441.11     91.66 o 
   5   1   4      936.20      886.53     21.99 o 
   6   1   4     1506.27     1413.88     28.51 o 
   7   1   4       17.36       15.91      9.47 o 
   8   1   4     1068.21     1022.94     39.07 o 
   9   1   4      406.69      406.16     16.03 o 
  10   1   4      522.62      512.30     21.37 o 
  11   1   4       15.28       28.84     14.03 o 
  12   1   4       10.08      -13.46     14.07 o 
  13   1   4      200.54      164.81     18.18 o 
  14   1   4       33.84        4.56     17.14 o 
  15   1   4       92.72       97.83     20.26 o 
  16   1   4        5.68       -2.35     24.48 o 
 -16   2   4        3.61       15.14     20.72 o 
 -15   2   4       21.23       -8.76     19.81 o 
 -14   2   4       83.98      117.53     27.10 o 
 -13   2   4      110.57      148.61     19.65 o 
 -12   2   4        0.27       -5.54     16.69 o 
 -11   2   4      114.97       83.86     16.38 o 
 -10   2   4       73.00       76.01     14.87 o 
  -9   2   4      204.64      246.03     13.90 o 
  -8   2   4      418.83      411.59     17.44 o 
  -7   2   4      165.03      183.83     11.97 o 
  -6   2   4     3552.19     3409.13     66.15 o 
  -5   2   4       66.88       87.99      7.77 o 
  -4   2   4     6090.83     5844.46    109.88 o 
  -3   2   4       14.11       10.66      5.49 o 
  -2   2   4     1636.46     1483.94     30.28 o 
  -1   2   4        4.47        2.47      5.09 o 
   0   2   4     1792.38     1756.73     32.16 o 
   1   2   4     2821.64     2732.08     47.92 o 
   2   2   4      810.34      737.22     25.63 o 
   3   2   4      962.94      950.44     27.99 o 
   4   2   4       54.15       56.76      9.38 o 
   5   2   4      282.87      305.14     16.58 o 
   6   2   4      383.08      421.69     16.94 o 
   7   2   4      828.47      818.54     24.21 o 
   8   2   4      274.80      293.23     15.18 o 
   9   2   4        1.18       -8.58     12.95 o 
  10   2   4      150.94      141.78     19.87 o 
  11   2   4       52.52       44.76     15.79 o 
  12   2   4      249.18      248.23     18.19 o 
  13   2   4        0.51      -10.07     17.97 o 
  14   2   4      135.68      138.54     61.08 o 
  15   2   4        0.83      -39.08     26.05 o 
 -14   3   4       45.58       49.97     22.47 o 
 -13   3   4       26.15       30.61     21.07 o 
 -12   3   4      154.51      175.83     22.90 o 
 -11   3   4       38.79       56.37     20.65 o 
 -10   3   4      209.13      186.26     20.61 o 
  -9   3   4        8.09       -0.06     17.48 o 
  -8   3   4       45.29       31.71     16.84 o 
  -7   3   4        3.06       22.05     13.05 o 
  -6   3   4       59.79       53.91     13.28 o 
  -5   3   4       28.15       34.63     12.53 o 
  -4   3   4      231.48      238.80     15.23 o 
  -3   3   4       15.94       36.14      9.64 o 
  -2   3   4        8.33       42.21      9.58 o 
  -1   3   4      124.60      134.76     16.07 o 
   0   3   4      111.27      201.42     40.77 o 
   1   3   4      121.42      118.89     15.16 o 
   2   3   4      981.24      946.84     43.39 o 
   3   3   4      685.63      574.15     23.06 o 
   4   3   4      796.19      876.13     31.97 o 
   5   3   4      266.97      274.30     17.56 o 
   6   3   4      104.74      134.12     15.25 o 
   7   3   4       35.97       11.96     17.55 o 
   8   3   4        2.79        2.29     14.13 o 
   9   3   4       26.44       10.16     20.13 o 
  10   3   4       40.22       40.47     37.92 o 
  11   3   4       18.35        0.52     20.91 o 
  12   3   4        5.13      -27.47     20.50 o 
  13   3   4        4.36       -4.76     38.93 o 
 -10   4   4       16.64      -10.43     22.06 o 
  -9   4   4       27.27        3.15     23.58 o 
  -8   4   4       21.82       36.27     22.47 o 
  -7   4   4       63.37       70.34     21.96 o 
  -6   4   4       41.02       54.06     20.63 o 
  -5   4   4       90.41       93.76     17.11 o 
  -4   4   4      187.02      219.38     23.02 o 
  -3   4   4      199.84      157.58     25.71 o 
  -2   4   4       67.23       63.78     20.10 o 
  -1   4   4       36.95       27.75     18.33 o 
   0   4   4       52.07       53.44     22.47 o 
   1   4   4       28.35       54.65     18.58 o 
   2   4   4       63.93       56.14     21.55 o 
   3   4   4      224.47      238.69     19.19 o 
   4   4   4       44.60       45.90     17.80 o 
   5   4   4        6.12       39.16     21.38 o 
   6   4   4        1.12       42.51     22.53 o 
   7   4   4        0.64       10.65     30.26 o 
   8   4   4        1.38       47.40     41.93 o 
   9   4   4       17.10       17.14     48.86 o 
 -15   0   5      570.27      591.80     45.94 o 
 -13   0   5     1418.55     1366.84     40.45 o 
 -11   0   5      386.75      364.71     17.54 o 
  -9   0   5        6.31        7.16      8.22 o 
  -7   0   5       69.62       68.62      8.05 o 
  -5   0   5      262.39      246.41     10.59 o 
  -3   0   5      898.37      829.91     22.19 o 
  -1   0   5     2729.34     2592.00     63.46 o 
   1   0   5    24248.49    30039.31    699.57 o 
   3   0   5    19470.84    24754.08    578.98 o 
   5   0   5     5328.73     6210.67    184.23 o 
   7   0   5      181.51      224.25     14.69 o 
   9   0   5        0.39       12.03     18.96 o 
  11   0   5      129.52      138.23     17.37 o 
  13   0   5      162.93      181.59     31.72 o 
  15   0   5        4.88       29.54     32.45 o 
 -18   1   5       13.59       20.51     25.59 o 
 -17   1   5        8.15      -27.16     31.36 o 
 -16   1   5        2.33        1.74     23.70 o 
 -15   1   5       43.69       55.80     17.56 o 
 -14   1   5       78.22       52.08     16.22 o 
 -13   1   5        3.84       27.83     14.76 o 
 -12   1   5       30.86       39.97     11.59 o 
 -11   1   5      318.13      311.80     25.42 o 
 -10   1   5       40.96       20.75     10.32 o 
  -9   1   5     1017.44      946.66     19.97 o 
  -8   1   5      520.88      515.11     13.04 o 
  -7   1   5     3934.23     3623.73     62.35 o 
  -6   1   5      828.33      771.95     15.86 o 
  -5   1   5     6753.72     6298.04    117.32 o 
  -4   1   5      177.58      178.18      7.22 o 
  -3   1   5     4382.35     4150.68     77.74 o 
  -2   1   5      349.66      354.92      9.92 o 
  -1   1   5      874.72      911.20     17.13 o 
   0   1   5      503.18      488.12     10.55 o 
   1   1   5        2.60        3.41      3.18 o 
   2   1   5      704.71      704.94     13.87 o 
   3   1   5     1250.34     1299.40     29.49 o 
   4   1   5       35.44       45.77      6.68 o 
   5   1   5      659.48      641.89     17.88 o 
   6   1   5       44.47       33.98      8.05 o 
   7   1   5      238.31      251.45     12.25 o 
   8   1   5       13.39       19.96     10.53 o 
   9   1   5     1444.34     1359.71     38.57 o 
  10   1   5     2124.02     2140.17     84.96 o 
  11   1   5       83.80       93.42     18.11 o 
  12   1   5      262.16      290.72     19.53 o 
  13   1   5      232.06      216.13     19.70 o 
  14   1   5      198.50      182.75     20.35 o 
  15   1   5       51.96       41.11     19.57 o 
  16   1   5        2.63       40.38     25.49 o 
 -16   2   5        6.54       17.33     21.10 o 
 -15   2   5       12.90       11.45     19.66 o 
 -14   2   5      121.03      145.04     20.74 o 
 -13   2   5       93.18      100.20     18.11 o 
 -12   2   5       78.39      123.59     17.98 o 
 -11   2   5      317.09      307.61     30.31 o 
 -10   2   5        3.38       -2.62     13.85 o 
  -9   2   5      452.84      446.13     19.53 o 
  -8   2   5      307.17      359.15     18.56 o 
  -7   2   5      280.03      340.00     14.31 o 
  -6   2   5      135.70      165.97      9.69 o 
  -5   2   5      257.45      258.97     10.61 o 
  -4   2   5      561.56      566.07     15.70 o 
  -3   2   5     2713.76     2579.58     45.78 o 
  -2   2   5       57.72       54.71      6.06 o 
  -1   2   5     1633.82     1505.34     28.29 o 
   0   2   5      161.64      155.25      7.59 o 
   1   2   5     1363.55     1234.07     23.96 o 
   2   2   5      450.82      414.26     16.94 o 
   3   2   5      810.22      777.05     19.16 o 
   4   2   5      897.50      843.46     27.34 o 
   5   2   5     1014.15      945.25     25.65 o 
   6   2   5      119.08      123.48     11.75 o 
   7   2   5      785.83      745.38     27.00 o 
   8   2   5        0.04       11.18     11.66 o 
   9   2   5      109.76      114.36     14.27 o 
  10   2   5        4.43       10.36     15.61 o 
  11   2   5        9.41       27.10     18.62 o 
  12   2   5       23.33        9.76     15.19 o 
  13   2   5       50.91       33.05     19.51 o 
  14   2   5       16.41       -6.42     20.14 o 
  15   2   5        1.39      -29.23     27.56 o 
 -14   3   5       19.98       15.81     22.66 o 
 -13   3   5        1.48        5.33     21.68 o 
 -12   3   5       89.03       94.80     20.80 o 
 -11   3   5      325.20      365.93     25.14 o 
 -10   3   5        0.81       -6.53     17.60 o 
  -9   3   5       52.05       64.36     18.51 o 
  -8   3   5      160.92      172.78     19.18 o 
  -7   3   5      167.27      183.26     15.64 o 
  -6   3   5      153.27      163.50     17.84 o 
  -5   3   5      530.63      571.01     28.37 o 
  -4   3   5      624.12      587.82     19.18 o 
  -3   3   5      233.06      289.03     24.27 o 
  -2   3   5       35.38       37.95      9.48 o 
  -1   3   5     1214.46     1290.24     84.01 o 
   0   3   5       50.90       92.30     10.33 o 
   1   3   5      244.30      505.61     51.94 o 
   2   3   5       94.72      173.45     34.02 o 
   3   3   5      270.17      447.33     51.16 o 
   4   3   5        4.61       25.67     15.30 o 
   5   3   5      988.78      938.89     38.41 o 
   6   3   5      558.66      523.02     25.99 o 
   7   3   5        3.09       17.87     14.27 o 
   8   3   5        1.41        7.66     15.47 o 
   9   3   5       57.52       65.31     16.71 o 
  10   3   5        1.86       51.05     38.29 o 
  11   3   5        2.13       -8.18     31.72 o 
  12   3   5        1.82        7.62     21.39 o 
 -10   4   5       33.81       22.48     22.83 o 
  -9   4   5        0.28       -2.84     22.25 o 
  -8   4   5       63.76       39.25     21.73 o 
  -7   4   5       18.93       23.94     21.03 o 
  -6   4   5        0.24      -18.04     19.47 o 
  -5   4   5        0.14      -12.28     18.84 o 
  -4   4   5       99.18       69.85     20.40 o 
  -3   4   5       46.87       69.33     22.79 o 
  -2   4   5      243.48      221.58     27.05 o 
  -1   4   5       84.76      123.69     23.83 o 
   0   4   5       28.13        5.21     14.73 o 
   1   4   5       64.09       78.86     25.55 o 
   2   4   5        6.33       39.14     24.00 o 
   3   4   5       67.78       70.82     20.03 o 
   4   4   5       95.46       50.10     17.75 o 
   5   4   5        1.06       34.89     18.21 o 
   6   4   5        0.30       13.80     23.15 o 
   7   4   5       58.03       69.47     24.46 o 
   8   4   5       25.12       51.07     29.83 o 
 -16   0   6        0.89        2.19     28.08 o 
 -14   0   6        8.40       55.93     18.30 o 
 -12   0   6      780.62      854.95     28.97 o 
 -10   0   6     1111.49     1070.35     31.33 o 
  -8   0   6     1563.66     1562.15     40.98 o 
  -6   0   6     2985.53     2757.07     68.22 o 
  -4   0   6    10696.93    10248.63    250.09 o 
  -2   0   6     8535.35     8197.62    242.20 o 
   0   0   6       88.86       91.11      5.81 o 
   2   0   6       69.51      104.17      6.31 o 
   4   0   6    10427.95    13428.16    334.35 o 
   6   0   6     1207.07     1394.20     36.83 o 
   8   0   6       20.62       25.79     12.25 o 
  10   0   6      115.80      102.10     24.79 o 
  12   0   6     3111.97     2913.77    127.62 o 
  14   0   6       16.83       36.10     31.72 o 
  16   0   6        0.98       54.33     36.83 o 
 -18   1   6       21.65       52.51     35.00 o 
 -17   1   6       71.80       34.36     24.66 o 
 -16   1   6       29.13       34.21     18.45 o 
 -15   1   6        9.90       10.85     17.25 o 
 -14   1   6      241.18      239.55     19.73 o 
 -13   1   6       92.37      103.05     13.90 o 
 -12   1   6      456.70      396.61     17.54 o 
 -11   1   6      232.81      253.48     13.91 o 
 -10   1   6      523.92      442.74     30.40 o 
  -9   1   6       50.37       36.02     10.22 o 
  -8   1   6        0.42       -4.03      5.70 o 
  -7   1   6      268.84      302.80      9.41 o 
  -6   1   6     1870.71     1797.63     36.49 o 
  -5   1   6     1832.33     1775.10     35.83 o 
  -4   1   6     3787.59     3584.20     68.03 o 
  -3   1   6      539.27      529.76     13.33 o 
  -2   1   6     4570.50     4253.53     72.10 o 
  -1   1   6      252.37      270.64      7.73 o 
   0   1   6     4086.14     3916.99     81.87 o 
   1   1   6      313.03      305.12      8.26 o 
   2   1   6     1873.59     1732.01     30.77 o 
   3   1   6     1116.31     1067.06     20.04 o 
   4   1   6     5129.46     4713.52     97.53 o 
   5   1   6     2015.11     1896.28     37.16 o 
   6   1   6      863.82      828.99     25.51 o 
   7   1   6      411.93      411.40     16.05 o 
   8   1   6        4.63       18.05     10.12 o 
   9   1   6      216.25      234.31     16.61 o 
  10   1   6       50.34       49.87     13.74 o 
  11   1   6       18.41       33.15     17.23 o 
  12   1   6      400.37      391.09     22.15 o 
  13   1   6       56.13       75.12     23.81 o 
  14   1   6       11.72       12.66     21.85 o 
  15   1   6        0.59        6.28     24.65 o 
 -16   2   6        8.99       17.39     21.18 o 
 -15   2   6        2.14      -28.06     18.92 o 
 -14   2   6        0.53      -25.72     18.87 o 
 -13   2   6      291.96      320.28     22.97 o 
 -12   2   6      316.80      336.10     21.35 o 
 -11   2   6       72.04      125.58     17.14 o 
 -10   2   6      548.10      554.80     21.89 o 
  -9   2   6       17.34       33.18      9.96 o 
  -8   2   6     1760.38     1751.33     37.87 o 
  -7   2   6       91.51       98.46      9.65 o 
  -6   2   6     2215.02     2168.62     44.28 o 
  -5   2   6      133.19      150.78      9.51 o 
  -4   2   6     1534.05     1540.05     32.72 o 
  -3   2   6      148.35      134.85      7.20 o 
  -2   2   6      619.95      625.71     14.90 o 
  -1   2   6      678.18      633.74     14.92 o 
   0   2   6       33.21       61.19     10.08 o 
   1   2   6     1340.57     1251.80     26.67 o 
   2   2   6      470.56      452.46     14.16 o 
   3   2   6      319.01      309.11     14.39 o 
   4   2   6       25.09       41.93      9.95 o 
   5   2   6       40.62       45.39     10.44 o 
   6   2   6      155.39      175.94     13.40 o 
   7   2   6       12.85       -3.61     10.85 o 
   8   2   6     1422.47     1332.81     35.11 o 
   9   2   6        1.47       -0.13     12.58 o 
  10   2   6       10.18       16.95     15.78 o 
  11   2   6       20.89       35.87     20.41 o 
  12   2   6        0.59       -4.63     21.90 o 
  13   2   6        2.03      -10.61     18.91 o 
  14   2   6       36.41       -5.10     19.73 o 
 -14   3   6       18.37       17.45     28.98 o 
 -13   3   6       34.43       37.81     21.57 o 
 -12   3   6        6.83       -5.91     20.17 o 
 -11   3   6       15.70       26.81     18.83 o 
 -10   3   6       12.59       17.46     18.09 o 
  -9   3   6       19.33       29.93     16.61 o 
  -8   3   6       22.56       32.62     14.19 o 
  -7   3   6       38.92       50.53     13.68 o 
  -6   3   6      235.06      234.35     16.50 o 
  -5   3   6       12.74       26.48     12.48 o 
  -4   3   6       53.35       82.64     11.01 o 
  -3   3   6      208.25      202.17     13.77 o 
  -2   3   6     1073.40     1119.97     27.48 o 
  -1   3   6      275.19      243.73     15.58 o 
   0   3   6     1197.60     1155.06     32.13 o 
   1   3   6       86.31      133.45     14.22 o 
   2   3   6     1181.27     1113.13     45.64 o 
   3   3   6      144.17      123.04     14.26 o 
   4   3   6       97.70      161.31     72.83 o 
   5   3   6        2.05       37.35     16.47 o 
   6   3   6       37.34       34.50     14.25 o 
   7   3   6       16.88       20.97     15.22 o 
   8   3   6        2.36       -2.69     15.85 o 
   9   3   6       54.95       40.91     17.32 o 
  10   3   6       91.40      108.72     21.68 o 
  11   3   6        7.67        4.74     40.84 o 
  12   3   6       18.74       12.34     28.86 o 
 -10   4   6        2.06        2.33     25.82 o 
  -9   4   6       93.47       50.61     24.30 o 
  -8   4   6       64.26       72.33     22.83 o 
  -7   4   6       18.41       45.93     19.63 o 
  -6   4   6       83.73       92.72     21.68 o 
  -5   4   6      128.54      131.56     22.06 o 
  -4   4   6        7.86       19.38     19.62 o 
  -3   4   6       20.15       41.38     19.83 o 
  -2   4   6       21.30       48.42     20.02 o 
  -1   4   6        0.38       -0.41     19.83 o 
   0   4   6       24.88       27.20     19.95 o 
   1   4   6        6.23       20.22     25.89 o 
   2   4   6        1.33       14.85     18.52 o 
   3   4   6       15.02        1.21     18.97 o 
   4   4   6      121.32      124.78     22.35 o 
   5   4   6      152.73      147.77     20.97 o 
   6   4   6        3.20        3.01     22.73 o 
   7   4   6       56.47       75.24     25.56 o 
   8   4   6       17.43       40.22     25.51 o 
 -17   0   7       43.18       35.73     30.63 o 
 -15   0   7        3.47        6.20     25.16 o 
 -13   0   7      168.06      170.57     20.39 o 
 -11   0   7       14.03       14.92     11.20 o 
  -9   0   7      115.69      135.97     13.14 o 
  -7   0   7        4.71        0.30      7.64 o 
  -5   0   7     3342.41     3033.81     74.20 o 
  -3   0   7    19755.84    17994.83    421.76 o 
  -1   0   7    14934.09    14474.88    339.12 o 
   1   0   7     3406.53     4445.19    105.66 o 
   3   0   7      202.24      213.90     10.09 o 
   5   0   7     1976.91     2401.49     59.65 o 
   7   0   7      916.03      864.79     32.35 o 
   9   0   7      833.62      837.90     33.77 o 
  11   0   7       71.86      122.52     27.35 o 
  13   0   7        1.64       15.31     29.54 o 
  15   0   7      282.87      187.42     38.65 o 
 -18   1   7       10.37       17.50     35.37 o 
 -17   1   7        0.00       11.54     25.52 o 
 -16   1   7        0.35        5.66     17.81 o 
 -15   1   7       23.74      -10.44     17.99 o 
 -14   1   7        3.80        6.20     16.06 o 
 -13   1   7      340.41      399.03     31.74 o 
 -12   1   7       20.75        8.26     20.72 o 
 -11   1   7     1712.83     1713.86     41.26 o 
 -10   1   7      340.19      348.10     19.32 o 
  -9   1   7     2921.38     2818.75     78.86 o 
  -8   1   7      593.17      608.73     22.04 o 
  -7   1   7     2630.39     2364.34     47.31 o 
  -6   1   7      391.23      391.53     15.58 o 
  -5   1   7     4183.54     4207.77     79.96 o 
  -4   1   7     1413.16     1480.22     30.64 o 
  -3   1   7      138.48      156.15      7.63 o 
  -2   1   7      235.98      228.28      7.38 o 
  -1   1   7      150.28      180.13      6.39 o 
   0   1   7       69.83       79.91      4.94 o 
   1   1   7      235.80      241.24     10.84 o 
   2   1   7     1048.46     1092.27     20.79 o 
   3   1   7     2881.09     2863.35     49.79 o 
   4   1   7       93.47      106.70      7.93 o 
   5   1   7     1117.70     1009.01     22.21 o 
   6   1   7     2420.74     2420.14     53.17 o 
   7   1   7     2031.33     1959.65     44.88 o 
   8   1   7        7.90        3.43     10.15 o 
   9   1   7       47.78       58.05     12.08 o 
  10   1   7      227.32      230.41     18.03 o 
  11   1   7      121.38       90.12     16.43 o 
  12   1   7        9.11       34.16     19.83 o 
  13   1   7        0.30       21.61     20.05 o 
  14   1   7       92.82       61.53     19.28 o 
  15   1   7        1.44       29.32     24.54 o 
 -16   2   7       46.90       50.67     21.95 o 
 -15   2   7      109.68       78.54     21.02 o 
 -14   2   7       30.88       35.77     18.80 o 
 -13   2   7      413.36      367.62     23.31 o 
 -12   2   7        0.27       -0.72     15.70 o 
 -11   2   7       99.44       91.23     16.39 o 
 -10   2   7       15.20       42.16     15.17 o 
  -9   2   7       18.86       40.90     10.54 o 
  -8   2   7      119.65      137.62     10.84 o 
  -7   2   7      232.91      253.43     21.51 o 
  -6   2   7      182.29      210.03     11.14 o 
  -5   2   7      279.29      257.51     13.41 o 
  -4   2   7     1194.22     1108.16     25.44 o 
  -3   2   7     1174.25     1086.12     24.82 o 
  -2   2   7     1314.38     1190.17     23.86 o 
  -1   2   7      967.26      911.60     20.06 o 
   0   2   7      444.91      414.58     12.36 o 
   1   2   7     2410.46     2338.51     46.12 o 
   2   2   7       86.37      108.22      8.51 o 
   3   2   7     1617.91     1447.60     35.34 o 
   4   2   7      114.67      121.93     11.26 o 
   5   2   7      498.14      478.22     18.92 o 
   6   2   7       41.54       31.84     11.35 o 
   7   2   7      194.04      175.60     19.00 o 
   8   2   7       30.92       27.00     12.75 o 
   9   2   7       11.06       12.46     13.56 o 
  10   2   7      129.07      104.60     15.97 o 
  11   2   7      139.02      130.41     20.35 o 
  12   2   7      157.77      202.05     26.20 o 
  13   2   7        0.48       13.99     24.40 o 
  14   2   7      188.25      146.53     24.09 o 
 -14   3   7       18.83        8.29     22.42 o 
 -13   3   7        1.28       -6.39     19.11 o 
 -12   3   7       46.67       70.16     21.33 o 
 -11   3   7       12.32        1.25     19.04 o 
 -10   3   7       64.31       60.33     33.13 o 
  -9   3   7      159.84      185.85     19.21 o 
  -8   3   7      107.12      124.07     17.92 o 
  -7   3   7      153.40      192.29     16.41 o 
  -6   3   7      158.20      156.86     15.89 o 
  -5   3   7      740.91      716.79     21.84 o 
  -4   3   7       38.96       65.31     11.11 o 
  -3   3   7      814.59      828.12     32.56 o 
  -2   3   7      127.86      120.87     13.55 o 
  -1   3   7       71.72      109.09     15.37 o 
   0   3   7      420.57      399.58     29.68 o 
   1   3   7      119.92      145.64     27.45 o 
   2   3   7       77.38      133.50     23.64 o 
   3   3   7       11.89       35.68     13.92 o 
   4   3   7        4.05       15.90     14.35 o 
   5   3   7        7.02       20.03     15.16 o 
   6   3   7       31.13       40.37     15.29 o 
   7   3   7       86.57       63.50     16.37 o 
   8   3   7        1.86       -2.41     16.00 o 
   9   3   7       14.40       -8.21     16.57 o 
  10   3   7       36.83       49.81     18.46 o 
  11   3   7      104.23      138.89     28.63 o 
 -10   4   7        1.49       22.27     22.42 o 
  -9   4   7        0.58       -3.86     22.14 o 
  -8   4   7       33.90       52.87     24.75 o 
  -7   4   7       23.30       21.06     19.54 o 
  -6   4   7       26.40        5.24     30.80 o 
  -5   4   7       19.13       20.59     20.60 o 
  -4   4   7        4.31       11.33     19.63 o 
  -3   4   7      147.57      140.47     21.06 o 
  -2   4   7       31.90       22.40     19.13 o 
  -1   4   7       35.46       72.98     16.87 o 
   0   4   7       44.66       26.53     19.59 o 
   1   4   7      188.66      219.77     27.82 o 
   2   4   7      134.89      128.58     23.41 o 
   3   4   7      105.89       57.27     24.41 o 
   4   4   7       48.17       47.26     22.07 o 
   5   4   7       58.75       70.69     23.04 o 
   6   4   7       20.68       37.57     20.43 o 
   7   4   7       24.90       22.64     24.67 o 
 -18   0   8       10.15       -0.36     32.45 o 
 -16   0   8       48.88       40.47     27.35 o 
 -14   0   8      326.09      344.86     26.31 o 
 -12   0   8      241.91      268.10     21.91 o 
 -10   0   8     1909.65     1869.49     50.19 o 
  -8   0   8     5654.95     5383.05    129.90 o 
  -6   0   8    11582.75    11935.05    281.80 o 
  -4   0   8      835.30      888.60     25.63 o 
  -2   0   8     1020.43      930.06     25.75 o 
   0   0   8     2474.52     2768.29     67.41 o 
   2   0   8      995.66     1277.85     33.37 o 
   4   0   8     1247.75     1713.78     44.17 o 
   6   0   8     2376.28     2687.18     69.99 o 
   8   0   8     1896.76     1941.61     62.13 o 
  10   0   8      108.96      110.48     25.16 o 
  12   0   8       11.54        5.10     27.35 o 
  14   0   8        0.11        2.92     31.72 o 
 -17   1   8       21.34       19.01     24.17 o 
 -16   1   8       26.37       29.70     19.62 o 
 -15   1   8        8.92       12.54     17.24 o 
 -14   1   8      653.84      619.03     38.05 o 
 -13   1   8        5.77        3.71     11.73 o 
 -12   1   8       77.27       32.12     18.52 o 
 -11   1   8      115.75      115.36     18.69 o 
 -10   1   8        3.63       -6.22     12.69 o 
  -9   1   8      659.27      623.32     22.88 o 
  -8   1   8      647.07      596.86     17.40 o 
  -7   1   8       21.44       11.70      7.57 o 
  -6   1   8     1087.33      955.37     22.63 o 
  -5   1   8       29.92       43.28      6.84 o 
  -4   1   8     4381.09     4330.61     82.25 o 
  -3   1   8       33.63       45.16      5.10 o 
  -2   1   8     5768.69     5490.47     92.86 o 
  -1   1   8      749.37      715.30     16.54 o 
   0   1   8     7689.72     7449.34    137.84 o 
   1   1   8     1891.98     1793.89     32.27 o 
   2   1   8     1554.99     1412.77     26.18 o 
   3   1   8        1.68       11.35      4.86 o 
   4   1   8     1138.15     1046.46     22.87 o 
   5   1   8      237.99      229.34      9.87 o 
   6   1   8       53.92       82.77     10.31 o 
   7   1   8      133.40      146.52     12.03 o 
   8   1   8       55.79       71.77     11.46 o 
   9   1   8       39.80       27.67     17.61 o 
  10   1   8       42.84       53.16     16.02 o 
  11   1   8      117.06      141.52     19.93 o 
  12   1   8       71.92       97.94     23.51 o 
  13   1   8       70.67       79.99     24.65 o 
  14   1   8      276.50      264.14     30.20 o 
  15   1   8        7.31       24.93     28.26 o 
 -16   2   8        0.17      -17.07     29.06 o 
 -15   2   8       61.32       25.67     20.69 o 
 -14   2   8       16.55       32.65     19.02 o 
 -13   2   8        9.00      -25.02     16.68 o 
 -12   2   8      237.04      281.08     20.47 o 
 -11   2   8      182.76      245.20     16.63 o 
 -10   2   8     1183.50     1161.22     44.93 o 
  -9   2   8      410.91      417.05     24.35 o 
  -8   2   8       89.82       87.12     10.79 o 
  -7   2   8      441.96      472.93     17.05 o 
  -6   2   8      533.99      544.77     17.50 o 
  -5   2   8      710.44      699.97     19.56 o 
  -4   2   8      856.03      865.89     21.78 o 
  -3   2   8      103.27      136.32     10.06 o 
  -2   2   8      729.65      753.11     19.61 o 
  -1   2   8     1811.13     1754.83     33.01 o 
   0   2   8      105.31      119.34      7.99 o 
   1   2   8        3.54       16.59      7.59 o 
   2   2   8     1299.42     1246.76     30.24 o 
   3   2   8        2.26       13.46      9.74 o 
   4   2   8     1472.44     1346.33     33.87 o 
   5   2   8       95.12       89.49     12.18 o 
   6   2   8      756.03      707.02     27.16 o 
   7   2   8       86.20      112.52     18.89 o 
   8   2   8        4.04       -3.44     13.64 o 
   9   2   8      237.98      242.83     17.30 o 
  10   2   8       46.49       48.56     15.85 o 
  11   2   8       16.39       17.25     18.97 o 
  12   2   8       44.61       52.72     26.07 o 
  13   2   8        1.90        6.92     23.12 o 
 -14   3   8        8.07       20.17     22.23 o 
 -13   3   8       63.34       72.33     22.63 o 
 -12   3   8        1.28        2.32     19.75 o 
 -11   3   8       86.94      111.17     20.98 o 
 -10   3   8       46.43       48.80     18.81 o 
  -9   3   8       37.38       41.06     21.49 o 
  -8   3   8       57.33       49.64     15.05 o 
  -7   3   8       31.70       28.68     14.09 o 
  -6   3   8      169.85      184.25     16.26 o 
  -5   3   8      226.56      239.71     14.20 o 
  -4   3   8      828.79      807.47     23.46 o 
  -3   3   8      200.11      187.54     12.93 o 
  -2   3   8      458.92      480.64     26.59 o 
  -1   3   8       41.28       31.55     12.88 o 
   0   3   8      202.60      209.84     15.45 o 
   1   3   8       35.51       37.00     18.33 o 
   2   3   8       39.99       25.38     12.97 o 
   3   3   8       13.68       41.09     13.93 o 
   4   3   8      346.21      343.13     19.48 o 
   5   3   8        0.09        4.95     16.74 o 
   6   3   8       60.13       70.94     16.70 o 
   7   3   8       26.92       46.75     16.88 o 
   8   3   8       79.71       91.48     20.17 o 
   9   3   8        0.33      -16.71     16.76 o 
  10   3   8       69.67       23.61     19.18 o 
  11   3   8        8.24       13.43     22.74 o 
  -9   4   8        9.64       -0.96     20.22 o 
  -8   4   8        4.52        6.33     20.41 o 
  -7   4   8        6.66       12.13     27.48 o 
  -6   4   8       49.86       54.60     20.80 o 
  -5   4   8        0.47       20.17     24.01 o 
  -4   4   8      143.30      161.20     22.01 o 
  -3   4   8       53.65       21.56     19.41 o 
  -2   4   8        2.63        1.51     19.06 o 
  -1   4   8        0.11       16.30     20.42 o 
   0   4   8        0.96       13.53     23.73 o 
   1   4   8       25.64       35.65     23.71 o 
   2   4   8       23.99       25.89     21.74 o 
   3   4   8      114.94       69.29     21.99 o 
   4   4   8      102.12       96.85     23.31 o 
   5   4   8       46.07       82.57     23.90 o 
   6   4   8       55.36       60.90     24.18 o 
   7   4   8        5.02       -5.27     24.21 o 
 -17   0   9        3.66       -2.19     30.99 o 
 -15   0   9      168.56      155.79     23.52 o 
 -13   0   9      157.08      165.95     21.46 o 
 -11   0   9      414.06      388.19     18.81 o 
  -9   0   9     2322.48     2241.47     58.10 o 
  -7   0   9     6112.52     5952.37    143.33 o 
  -5   0   9     8085.32     7863.54    187.41 o 
  -3   0   9    11301.21    11045.05    260.80 o 
  -1   0   9     1243.42     1259.13     39.03 o 
   1   0   9     1792.25     2104.45     52.73 o 
   3   0   9     3598.90     4559.52    109.61 o 
   5   0   9       88.10       88.87     10.15 o 
   7   0   9       42.09       33.82     19.51 o 
   9   0   9      746.10      687.79     32.60 o 
  11   0   9       26.75        4.74     28.81 o 
  13   0   9        4.38       54.33     32.45 o 
  15   0   9       84.19       75.11     37.92 o 
 -17   1   9        5.59       -1.17     23.96 o 
 -16   1   9        0.06       18.10     22.91 o 
 -15   1   9      224.39      232.60     20.90 o 
 -14   1   9      249.58      275.34     23.78 o 
 -13   1   9       18.96       12.86     12.50 o 
 -12   1   9      375.96      370.09     22.57 o 
 -11   1   9     2078.89     1975.55     71.65 o 
 -10   1   9       43.29       29.58     10.23 o 
  -9   1   9      862.28      777.17     33.56 o 
  -8   1   9       29.30       15.47      8.62 o 
  -7   1   9     2016.93     2047.23     42.28 o 
  -6   1   9     1738.03     1809.57     37.77 o 
  -5   1   9      686.96      671.36     18.23 o 
  -4   1   9      694.45      714.85     18.33 o 
  -3   1   9     1536.90     1743.63     31.95 o 
  -2   1   9      837.59      891.99     18.52 o 
  -1   1   9     2586.21     2563.22     45.07 o 
   0   1   9      630.06      591.23     13.83 o 
   1   1   9     2577.68     2381.32     42.13 o 
   2   1   9     1728.58     1732.44     31.71 o 
   3   1   9     1465.18     1536.16     44.59 o 
   4   1   9       37.31       44.17      7.10 o 
   5   1   9      922.11      866.44     23.82 o 
   6   1   9      710.94      616.97     20.19 o 
   7   1   9      305.63      285.54     19.89 o 
   8   1   9        7.01        2.48     11.20 o 
   9   1   9      101.06       88.45     16.29 o 
  10   1   9        0.15       -4.99     15.71 o 
  11   1   9      145.96      129.78     19.33 o 
  12   1   9        7.75       25.52     18.22 o 
  13   1   9       70.17       65.76     24.28 o 
  14   1   9        6.36        1.42     34.28 o 
 -16   2   9       11.17       15.43     21.51 o 
 -15   2   9       23.20        1.11     19.65 o 
 -14   2   9       36.81       19.51     19.36 o 
 -13   2   9       10.61       19.50     18.15 o 
 -12   2   9      384.89      424.25     21.17 o 
 -11   2   9       14.35       12.78     13.77 o 
 -10   2   9       25.20       18.69     11.70 o 
  -9   2   9       81.49       73.30     14.11 o 
  -8   2   9       16.56       34.69     10.65 o 
  -7   2   9      172.18      181.62     12.73 o 
  -6   2   9      929.70      884.85     28.74 o 
  -5   2   9      837.64      753.86     20.84 o 
  -4   2   9      367.23      362.97     14.07 o 
  -3   2   9     2736.71     2562.33     51.60 o 
  -2   2   9        9.20       19.26      9.30 o 
  -1   2   9     2903.03     2748.84     49.37 o 
   0   2   9       49.61       54.57      7.76 o 
   1   2   9      646.65      608.16     27.43 o 
   2   2   9        1.02       -4.19      9.91 o 
   3   2   9      113.46      111.38     11.63 o 
   4   2   9       98.75      108.68     12.31 o 
   5   2   9       25.25       28.30     12.15 o 
   6   2   9       52.16       52.68     18.42 o 
   7   2   9        0.38        6.60     12.78 o 
   8   2   9      228.46      239.66     17.25 o 
   9   2   9       21.04       28.23     15.08 o 
  10   2   9      124.43      156.27     20.84 o 
  11   2   9        7.93       -9.27     19.94 o 
  12   2   9       12.27       14.28     20.78 o 
  13   2   9       48.52       73.61     27.15 o 
 -14   3   9        0.26        9.41     22.49 o 
 -13   3   9       81.87       77.20     23.00 o 
 -12   3   9        4.97      -21.18     18.47 o 
 -11   3   9      241.89      250.22     23.36 o 
 -10   3   9      138.08      147.82     17.94 o 
  -9   3   9       98.49      135.31     17.50 o 
  -8   3   9       91.69      102.36     15.92 o 
  -7   3   9      413.12      413.97     23.53 o 
  -6   3   9        1.30       18.03     11.88 o 
  -5   3   9        4.31       11.73     11.54 o 
  -4   3   9       55.38       48.23     11.31 o 
  -3   3   9       12.29        3.37     12.50 o 
  -2   3   9      164.70      193.10     15.34 o 
  -1   3   9       12.48       13.93     12.54 o 
   0   3   9        4.74       33.41     19.65 o 
   1   3   9       46.94       66.22     16.61 o 
   2   3   9      370.83      352.58     33.69 o 
   3   3   9      155.83      232.11     17.43 o 
   4   3   9       98.33      111.92     16.54 o 
   5   3   9      295.07      296.92     28.37 o 
   6   3   9       44.53       41.64     16.85 o 
   7   3   9      238.71      173.59     27.74 o 
   8   3   9       19.50       18.67     17.61 o 
   9   3   9       39.39       63.24     19.78 o 
  10   3   9        1.24        9.82     19.47 o 
  -9   4   9       11.12       23.62     21.97 o 
  -8   4   9        1.17      -20.55     20.05 o 
  -7   4   9        0.68        6.22     25.10 o 
  -6   4   9       22.03       40.62     21.59 o 
  -5   4   9       10.87       23.83     20.67 o 
  -4   4   9       68.61       73.17     20.17 o 
  -3   4   9       19.09       25.63     21.44 o 
  -2   4   9      210.50      190.85     38.10 o 
  -1   4   9      254.67      208.72     24.02 o 
   0   4   9       85.15       63.85     26.37 o 
   1   4   9       37.84       22.24     20.53 o 
   2   4   9        2.43       28.34     25.42 o 
   3   4   9       36.04       58.83     22.45 o 
   4   4   9       14.38       31.05     23.63 o 
   5   4   9       30.07       22.84     23.70 o 
   6   4   9       20.36       20.68     25.06 o 
 -18   0  10        3.63       20.78     35.00 o 
 -16   0  10      103.14      143.22     24.27 o 
 -14   0  10        5.77        5.65     19.45 o 
 -12   0  10     5565.31     5861.86    219.87 o 
 -10   0  10     2825.34     3007.65     96.91 o 
  -8   0  10      982.89      965.70     29.61 o 
  -6   0  10       10.56        0.85      8.71 o 
  -4   0  10     2585.99     3132.05     83.14 o 
  -2   0  10     1204.52     1230.51     33.66 o 
   0   0  10      831.40      858.44     25.16 o 
   2   0  10     4185.07     5228.17    125.29 o 
   4   0  10     3905.95     4745.72    114.81 o 
   6   0  10      892.29      878.41     39.38 o 
   8   0  10        9.70       -8.28     15.84 o 
  10   0  10      103.08       95.17     30.99 o 
  12   0  10       27.03       -0.36     30.99 o 
  14   0  10        9.33       -0.36     36.10 o 
 -17   1  10       18.16       58.56     25.61 o 
 -16   1  10       28.43        5.44     23.17 o 
 -15   1  10        7.78       15.75     17.56 o 
 -14   1  10       23.78       38.42     13.54 o 
 -13   1  10       14.40       -3.18     12.31 o 
 -12   1  10       61.48       48.71     12.78 o 
 -11   1  10       64.60       44.24     16.55 o 
 -10   1  10      184.81      215.30     13.34 o 
  -9   1  10       77.63       73.05     16.12 o 
  -8   1  10     1070.71      975.87     28.09 o 
  -7   1  10      286.84      276.41     12.73 o 
  -6   1  10     1813.80     1583.77     34.28 o 
  -5   1  10      744.61      697.93     19.15 o 
  -4   1  10     8321.52     8037.69    150.02 o 
  -3   1  10     2328.37     2341.84     42.03 o 
  -2   1  10     3283.90     3216.43     61.79 o 
  -1   1  10      287.55      309.27     10.18 o 
   0   1  10     1431.09     1368.53     26.24 o 
   1   1  10      952.07      967.15     20.00 o 
   2   1  10       76.00       91.85      6.91 o 
   3   1  10      284.56      312.72     10.33 o 
   4   1  10       74.74       78.13      8.28 o 
   5   1  10        0.41      -10.06      9.27 o 
   6   1  10      110.99       98.72     11.85 o 
   7   1  10       52.42       47.73     12.27 o 
   8   1  10       23.03       17.87     14.04 o 
   9   1  10        9.10       -0.53     15.43 o 
  10   1  10      103.90      101.54     18.06 o 
  11   1  10       51.65       52.13     18.77 o 
  12   1  10       34.28       21.18     19.15 o 
  13   1  10       75.93       73.86     24.23 o 
  14   1  10        8.11       10.55     26.68 o 
 -16   2  10      155.53      146.98     23.60 o 
 -15   2  10       37.40       36.64     20.13 o 
 -14   2  10       11.53       -6.71     18.94 o 
 -13   2  10        2.70       -6.40     17.34 o 
 -12   2  10       94.44       89.80     16.56 o 
 -11   2  10       54.41       38.28     13.58 o 
 -10   2  10       31.69       21.32     12.58 o 
  -9   2  10      463.30      450.79     30.44 o 
  -8   2  10     1765.97     1689.74     38.03 o 
  -7   2  10       95.66      106.13     13.20 o 
  -6   2  10       80.66       90.48     10.97 o 
  -5   2  10      121.43      124.52     11.05 o 
  -4   2  10        1.45        3.07      9.65 o 
  -3   2  10       89.60       88.01     17.53 o 
  -2   2  10     1147.20     1127.28     26.66 o 
  -1   2  10       13.48       38.39      9.35 o 
   0   2  10      598.53      543.54     15.19 o 
   1   2  10      411.20      405.05     14.87 o 
   2   2  10      907.11      825.89     24.83 o 
   3   2  10      373.43      347.58     16.77 o 
   4   2  10      197.70      200.21     15.21 o 
   5   2  10      133.83      169.04     26.59 o 
   6   2  10      350.37      326.96     21.81 o 
   7   2  10        1.09       15.34     13.47 o 
   8   2  10      214.80      190.76     17.12 o 
   9   2  10       60.33       65.10     16.27 o 
  10   2  10       31.79       10.93     18.46 o 
  11   2  10       41.36       41.80     20.91 o 
  12   2  10       53.43       40.65     20.97 o 
 -13   3  10        2.29       19.14     20.68 o 
 -12   3  10        0.24        6.66     19.62 o 
 -11   3  10       32.96       45.62     19.68 o 
 -10   3  10      113.75      132.64     26.53 o 
  -9   3  10       12.81       12.20     15.50 o 
  -8   3  10      305.32      321.13     20.11 o 
  -7   3  10      234.41      237.37     15.74 o 
  -6   3  10      270.82      287.17     16.15 o 
  -5   3  10       77.33       80.18     13.31 o 
  -4   3  10       35.56       43.27     12.28 o 
  -3   3  10      327.07      334.59     21.32 o 
  -2   3  10      424.83      471.86     21.52 o 
  -1   3  10      104.58      125.23     15.16 o 
   0   3  10      634.03      661.27     36.99 o 
   1   3  10        3.07       30.12     18.36 o 
   2   3  10      290.59      321.93     42.10 o 
   3   3  10        4.55       27.27     17.58 o 
   4   3  10      118.87      168.18     17.74 o 
   5   3  10       33.04       54.86     16.99 o 
   6   3  10       77.68      131.37     35.05 o 
   7   3  10       79.45       76.59     18.63 o 
   8   3  10      201.04      191.70     31.44 o 
   9   3  10       29.78       40.54     19.78 o 
  10   3  10        1.21       20.43     20.27 o 
  -8   4  10       30.35       42.05     23.52 o 
  -7   4  10        4.24      -25.45     19.08 o 
  -6   4  10       11.17        3.93     21.45 o 
  -5   4  10      104.39       94.80     22.36 o 
  -4   4  10       88.02       85.60     26.02 o 
  -3   4  10       30.67       31.80     20.34 o 
  -2   4  10       23.75       24.54     20.97 o 
  -1   4  10      133.91      101.35     36.10 o 
   0   4  10       10.98       10.53     24.91 o 
   1   4  10       84.25       54.47     22.10 o 
   2   4  10       30.22       12.94     22.91 o 
   3   4  10        2.99      -16.63     22.38 o 
   4   4  10       11.60       26.15     24.22 o 
   5   4  10       13.42       33.22     24.24 o 
 -17   0  11      222.85      235.19     39.38 o 
 -15   0  11       87.87       86.44     23.62 o 
 -13   0  11       13.37       22.48     30.63 o 
 -11   0  11       29.92       48.35     17.78 o 
  -9   0  11     1519.48     1531.52     55.60 o 
  -7   0  11     1540.19     1384.19     38.90 o 
  -5   0  11     2767.63     2698.75     86.81 o 
  -3   0  11     4770.34     4660.63    113.17 o 
  -1   0  11     9504.25     9717.51    230.34 o 
   1   0  11      716.19      793.36     24.56 o 
   3   0  11      430.30      526.36     19.56 o 
   5   0  11     1042.03     1335.19     47.77 o 
   7   0  11      376.91      462.61     39.93 o 
   9   0  11        9.61        2.55     27.35 o 
  11   0  11       19.64        4.38     30.99 o 
  13   0  11       16.82       -0.73     35.00 o 
 -17   1  11       73.77      108.33     27.24 o 
 -16   1  11       18.10       19.98     45.21 o 
 -15   1  11       39.29       65.45     16.93 o 
 -14   1  11      201.14      204.96     18.20 o 
 -13   1  11      604.80      592.59     21.75 o 
 -12   1  11        1.39      -17.95     11.96 o 
 -11   1  11       90.12       67.96     14.61 o 
 -10   1  11     1777.25     1730.13     54.48 o 
  -9   1  11     2445.78     2281.07     47.78 o 
  -8   1  11      172.53      156.89     11.64 o 
  -7   1  11      142.86      155.23     15.05 o 
  -6   1  11        9.66        1.54      8.50 o 
  -5   1  11        6.94       -7.98      8.15 o 
  -4   1  11       22.39       12.12      9.05 o 
  -3   1  11     1796.84     1620.99     33.85 o 
  -2   1  11      118.07      111.85      9.12 o 
  -1   1  11     2546.63     2337.69     42.16 o 
   0   1  11      138.59      174.39      8.54 o 
   1   1  11     1773.40     1803.72     43.36 o 
   2   1  11       70.27       71.47      7.35 o 
   3   1  11      885.64      868.76     21.10 o 
   4   1  11       10.19        0.79      9.71 o 
   5   1  11      699.36      649.22     25.16 o 
   6   1  11       55.28       47.63     11.77 o 
   7   1  11      284.37      282.75     19.18 o 
   8   1  11      132.45      150.34     18.46 o 
   9   1  11       37.15       38.75     17.00 o 
  10   1  11        0.68       -0.12     17.37 o 
  11   1  11        9.92       29.92     19.51 o 
  12   1  11       40.15       31.96     20.90 o 
  13   1  11       19.69       -8.72     25.63 o 
 -16   2  11        1.09       32.45     21.78 o 
 -15   2  11        2.29       16.42     20.66 o 
 -14   2  11        1.01        2.74     19.38 o 
 -13   2  11        2.53      -18.57     16.14 o 
 -12   2  11       40.55       49.56     16.15 o 
 -11   2  11       42.50       32.51     13.96 o 
 -10   2  11       99.06       92.06     16.64 o 
  -9   2  11      746.92      737.55     23.61 o 
  -8   2  11      282.94      302.29     16.92 o 
  -7   2  11     1416.21     1415.39     33.51 o 
  -6   2  11        3.55       12.96     11.87 o 
  -5   2  11     2053.25     2050.59     43.84 o 
  -4   2  11      256.86      241.83     12.92 o 
  -3   2  11     1180.30     1101.42     27.14 o 
  -2   2  11      596.39      617.84     19.03 o 
  -1   2  11      567.37      648.91     21.49 o 
   0   2  11        0.64       10.34     10.25 o 
   1   2  11        4.21       17.55     11.02 o 
   2   2  11        1.76       17.95     11.54 o 
   3   2  11      120.07      107.07     12.85 o 
   4   2  11      669.72      625.10     22.65 o 
   5   2  11       54.49       58.35     13.39 o 
   6   2  11      293.87      310.45     18.83 o 
   7   2  11       32.46       42.61     15.38 o 
   8   2  11       20.21       31.14     15.92 o 
   9   2  11      120.17       99.27     20.09 o 
  10   2  11       34.01       35.10     19.37 o 
  11   2  11       70.13       52.57     30.15 o 
  12   2  11        2.19       -5.08     22.38 o 
 -13   3  11       95.01       89.90     22.65 o 
 -12   3  11        4.29        2.03     21.01 o 
 -11   3  11      106.61      105.27     19.19 o 
 -10   3  11       32.66       24.32     16.78 o 
  -9   3  11      115.19      112.17     17.79 o 
  -8   3  11       14.57       15.76     15.82 o 
  -7   3  11       89.10       85.34     14.42 o 
  -6   3  11      132.23      133.41     23.15 o 
  -5   3  11      168.32      193.23     14.78 o 
  -4   3  11       41.58       60.15     14.48 o 
  -3   3  11      105.21      129.51     15.59 o 
  -2   3  11      300.38      288.26     18.14 o 
  -1   3  11       16.81       27.43     18.95 o 
   0   3  11      382.49      426.61     24.75 o 
   1   3  11      676.06      677.49     36.78 o 
   2   3  11       70.24       91.87     22.26 o 
   3   3  11      163.33      219.20     25.60 o 
   4   3  11      125.24      145.27     23.84 o 
   5   3  11      114.82      110.41     18.58 o 
   6   3  11       10.26       -1.03     17.24 o 
   7   3  11       23.90        6.65     18.23 o 
   8   3  11        5.87        0.43     19.25 o 
   9   3  11        6.47      -13.41     19.47 o 
  -8   4  11       65.83       70.86     23.40 o 
  -7   4  11       32.22       32.76     22.98 o 
  -6   4  11       76.82       86.15     23.95 o 
  -5   4  11       21.64       44.78     22.18 o 
  -4   4  11       45.96       47.49     21.46 o 
  -3   4  11        8.61       10.00     22.27 o 
  -2   4  11        2.83      -13.94     21.61 o 
  -1   4  11       14.21       24.30     25.00 o 
   0   4  11        1.90       15.51     22.31 o 
   1   4  11       15.67       10.25     22.95 o 
   2   4  11        0.08      -13.57     22.76 o 
   3   4  11       10.69       -5.60     27.21 o 
   4   4  11        0.61       -4.36     24.61 o 
 -16   0  12      288.56      358.48     68.00 o 
 -14   0  12      421.41      445.39     30.49 o 
 -12   0  12      244.50      318.93     63.45 o 
 -10   0  12     1420.78     1491.45     56.10 o 
  -8   0  12      994.23     1008.81     32.06 o 
  -6   0  12        1.00       -6.61     13.84 o 
  -4   0  12       53.36       54.08     26.58 o 
  -2   0  12     1556.12     1284.77     36.47 o 
   0   0  12     6259.39     6666.11    236.62 o 
   2   0  12     3159.33     3858.25     94.91 o 
   4   0  12      250.59      292.43     15.96 o 
   6   0  12       80.19      101.14     17.91 o 
   8   0  12       70.52      -30.63     25.16 o 
  10   0  12      159.39      117.78     33.18 o 
  12   0  12       10.23       10.57     33.18 o 
 -17   1  12        0.02      -13.36     25.58 o 
 -16   1  12       10.63       58.01     19.36 o 
 -15   1  12       64.92      102.54     18.00 o 
 -14   1  12       58.12       77.04     20.00 o 
 -13   1  12       26.98       31.23     15.00 o 
 -12   1  12        6.80       10.04     12.41 o 
 -11   1  12       36.32       13.10     11.86 o 
 -10   1  12      993.99      946.39     32.87 o 
  -9   1  12       20.20        5.66     11.21 o 
  -8   1  12     2864.86     2708.01     59.06 o 
  -7   1  12      372.45      329.11     14.69 o 
  -6   1  12     3352.84     3129.16     62.62 o 
  -5   1  12       10.13        2.27      9.06 o 
  -4   1  12     1892.84     1731.03     41.92 o 
  -3   1  12      202.08      230.31     15.58 o 
  -2   1  12     2054.47     2095.96     38.75 o 
  -1   1  12      122.21      125.07     11.25 o 
   0   1  12      153.06      158.80      9.03 o 
   1   1  12       91.56      113.18      8.46 o 
   2   1  12       23.06       22.92      8.37 o 
   3   1  12       88.25       98.71     10.64 o 
   4   1  12       90.86       92.44     12.11 o 
   5   1  12       94.67      107.69     13.26 o 
   6   1  12      408.48      406.81     18.26 o 
   7   1  12      255.10      281.95     18.86 o 
   8   1  12      328.98      326.75     21.69 o 
   9   1  12       78.10      114.72     19.27 o 
  10   1  12       51.50       51.91     19.01 o 
  11   1  12        0.01      -13.31     18.32 o 
  12   1  12        8.27        5.10     25.80 o 
  13   1  12       61.89       27.16     27.77 o 
 -15   2  12       31.51       58.82     20.82 o 
 -14   2  12      257.47      260.77     23.92 o 
 -13   2  12       36.61       10.34     17.35 o 
 -12   2  12      399.41      410.20     28.62 o 
 -11   2  12        7.43      -20.41     13.61 o 
 -10   2  12      517.31      507.44     21.15 o 
  -9   2  12       46.24       45.30     13.90 o 
  -8   2  12       76.06       92.44     17.08 o 
  -7   2  12      103.63       91.05     13.67 o 
  -6   2  12        1.80       11.15     11.11 o 
  -5   2  12        9.40        9.74     10.34 o 
  -4   2  12      233.30      233.93     13.50 o 
  -3   2  12      230.43      219.45     13.12 o 
  -2   2  12      657.16      621.82     23.93 o 
  -1   2  12     1764.23     1597.66     35.51 o 
   0   2  12      902.50      827.36     26.01 o 
   1   2  12      564.12      524.97     20.79 o 
   2   2  12      384.14      386.74     21.26 o 
   3   2  12       20.65       35.21     13.21 o 
   4   2  12      571.42      541.68     22.26 o 
   5   2  12       13.93       36.54     14.22 o 
   6   2  12      403.11      397.98     47.05 o 
   7   2  12       52.43       45.40     15.40 o 
   8   2  12       58.34       43.74     16.94 o 
   9   2  12        3.48       -4.50     19.05 o 
  10   2  12       14.72        6.46     21.10 o 
  11   2  12       28.42       28.29     22.51 o 
 -13   3  12       19.41       11.46     22.33 o 
 -12   3  12       31.57       58.63     21.38 o 
 -11   3  12        0.72        7.42     17.97 o 
 -10   3  12       28.97       31.86     17.47 o 
  -9   3  12       49.12       55.02     16.73 o 
  -8   3  12        8.69       30.95     14.22 o 
  -7   3  12      251.21      227.21     16.65 o 
  -6   3  12      209.74      227.82     18.21 o 
  -5   3  12       79.59       94.27     14.33 o 
  -4   3  12      307.94      343.11     20.74 o 
  -3   3  12      244.37      255.86     19.17 o 
  -2   3  12      274.73      282.72     24.55 o 
  -1   3  12       62.99       73.37     22.62 o 
   0   3  12       75.36       94.10     19.58 o 
   1   3  12       29.77       25.68     18.80 o 
   2   3  12        5.69        0.66     19.53 o 
   3   3  12       86.00       88.22     21.11 o 
   4   3  12       34.22        7.20     20.08 o 
   5   3  12        9.15       -0.30     20.65 o 
   6   3  12       29.60       11.32     18.63 o 
   7   3  12       10.58       13.29     19.68 o 
   8   3  12        9.77       14.45     20.58 o 
  -7   4  12        3.40       21.57     37.05 o 
  -6   4  12        6.23       11.78     22.77 o 
  -5   4  12      168.03      169.70     25.32 o 
  -4   4  12      148.60      134.74     32.36 o 
  -3   4  12        4.79       15.20     23.51 o 
  -2   4  12        2.97       16.24     25.71 o 
  -1   4  12        0.83       29.87     23.12 o 
   0   4  12        1.57      -18.33     22.89 o 
   1   4  12       14.34      -26.22     23.67 o 
   2   4  12       20.23       16.39     24.45 o 
   3   4  12       16.51        1.24     25.32 o 
 -17   0  13        3.38       42.07     26.25 o 
 -15   0  13       65.44       91.07     24.87 o 
 -13   0  13      114.21      138.71     23.67 o 
 -11   0  13      221.68      233.92     34.82 o 
  -9   0  13      269.47      278.85     23.14 o 
  -7   0  13     3226.20     3235.38    137.10 o 
  -5   0  13     4373.04     4278.59    136.65 o 
  -3   0  13     1129.45     1058.21     32.45 o 
  -1   0  13       11.07       23.05     10.40 o 
   1   0  13     1422.91     1591.21     43.75 o 
   3   0  13      211.52      307.34     16.77 o 
   5   0  13        7.63        1.78     15.89 o 
   7   0  13      114.10      124.30     20.74 o 
   9   0  13      111.96       97.36     30.99 o 
  11   0  13      143.78      151.32     39.02 o 
 -17   1  13       26.77       47.91     28.99 o 
 -16   1  13        1.02       14.56     18.21 o 
 -15   1  13      225.61      277.00     21.37 o 
 -14   1  13      107.70      126.54     17.76 o 
 -13   1  13      275.62      300.60     20.04 o 
 -12   1  13       39.15       32.66     13.60 o 
 -11   1  13      513.95      483.94     19.57 o 
 -10   1  13      215.76      204.69     14.75 o 
  -9   1  13      103.23       99.58     12.72 o 
  -8   1  13        0.36      -16.42     10.95 o 
  -7   1  13      103.54       92.53     13.10 o 
  -6   1  13       97.34       82.82     11.37 o 
  -5   1  13      687.10      569.63     18.92 o 
  -4   1  13      161.42      173.60     20.32 o 
  -3   1  13      295.74      304.17     17.22 o 
  -2   1  13       69.26       90.84      8.65 o 
  -1   1  13     2891.85     2675.71     48.49 o 
   0   1  13        1.03        5.66      7.82 o 
   1   1  13     2464.53     2420.78     55.17 o 
   2   1  13      385.64      395.65     17.65 o 
   3   1  13     1222.60     1190.24     38.45 o 
   4   1  13      394.95      422.41     18.49 o 
   5   1  13      251.72      250.77     17.87 o 
   6   1  13       63.96       50.88     15.93 o 
   7   1  13       19.15       -3.32     15.46 o 
   8   1  13      343.66      335.27     27.41 o 
   9   1  13       59.93       79.74     19.34 o 
  10   1  13       18.80       40.99     20.40 o 
  11   1  13        6.54       14.55     25.23 o 
  12   1  13        7.22       -7.04     25.91 o 
 -15   2  13        3.79        0.48     21.05 o 
 -14   2  13       48.10       26.11     21.51 o 
 -13   2  13       82.93       79.41     19.32 o 
 -12   2  13        5.20      -32.81     21.87 o 
 -11   2  13      387.39      381.31     40.14 o 
 -10   2  13       37.11       12.79     14.11 o 
  -9   2  13      761.47      749.60     24.73 o 
  -8   2  13      419.26      403.75     28.45 o 
  -7   2  13     1152.35     1094.89     29.55 o 
  -6   2  13      330.03      324.68     18.28 o 
  -5   2  13      461.39      508.52     19.38 o 
  -4   2  13      369.19      344.66     25.09 o 
  -3   2  13      436.19      455.21     38.26 o 
  -2   2  13      149.83      150.38     12.41 o 
  -1   2  13      959.16      870.31     27.78 o 
   0   2  13      144.26      128.75     15.90 o 
   1   2  13      124.56      114.89     16.91 o 
   2   2  13      256.17      259.89     17.14 o 
   3   2  13      115.44      120.99     14.95 o 
   4   2  13       20.33       34.35     14.43 o 
   5   2  13      134.06      160.48     16.92 o 
   6   2  13        0.78       -1.70     14.90 o 
   7   2  13       84.39      101.27     17.42 o 
   8   2  13       25.42       12.32     20.78 o 
   9   2  13       33.25       30.63     20.66 o 
  10   2  13       81.76       64.37     23.34 o 
  11   2  13        6.09        0.75     22.66 o 
 -12   3  13       13.44        8.03     22.01 o 
 -11   3  13        2.29       26.43     18.72 o 
 -10   3  13       73.82       96.67     19.05 o 
  -9   3  13       14.03        0.32     16.62 o 
  -8   3  13        0.39       12.13     15.08 o 
  -7   3  13      135.93      135.33     16.41 o 
  -6   3  13      114.57      116.92     21.25 o 
  -5   3  13      290.99      294.31     20.76 o 
  -4   3  13       15.30       22.12     16.21 o 
  -3   3  13      309.16      272.85     19.54 o 
  -2   3  13       67.27       86.14     27.35 o 
  -1   3  13      120.75      135.58     21.82 o 
   0   3  13      304.21      296.49     24.80 o 
   1   3  13       20.20       34.00     20.41 o 
   2   3  13       29.28       11.22     19.73 o 
   3   3  13       23.42        2.90     19.59 o 
   4   3  13        4.36       26.09     20.85 o 
   5   3  13        2.20       21.50     22.03 o 
   6   3  13        0.25       20.43     22.38 o 
   7   3  13       71.06       70.10     20.85 o 
   8   3  13        0.60      -11.95     21.10 o 
  -5   4  13       18.90       19.28     21.85 o 
  -4   4  13        0.29        7.02     24.51 o 
  -3   4  13       12.59       14.75     27.68 o 
  -2   4  13        0.45      -17.28     27.69 o 
  -1   4  13        0.35       31.72     24.34 o 
   0   4  13        0.13        1.32     24.47 o 
   1   4  13       13.45       25.53     24.28 o 
 -16   0  14        4.18       14.02     25.96 o 
 -14   0  14      244.83      245.44     27.50 o 
 -12   0  14      123.14      133.95     24.14 o 
 -10   0  14        2.33      -14.23     22.24 o 
  -8   0  14        9.51      -12.81     17.40 o 
  -6   0  14     1429.24     1351.77     39.36 o 
  -4   0  14     3110.73     2983.30     76.07 o 
  -2   0  14     5766.98     5595.81    136.29 o 
   0   0  14      361.72      370.18     23.62 o 
   2   0  14      432.97      453.72     20.67 o 
   4   0  14      527.78      560.54     29.22 o 
   6   0  14      664.67      734.39     55.42 o 
   8   0  14       36.18       64.90     30.99 o 
  10   0  14      131.16      150.96     37.56 o 
  12   0  14       90.38       63.81     38.65 o 
 -16   1  14        0.19        8.35     18.63 o 
 -15   1  14        8.60       37.15     18.31 o 
 -14   1  14      136.73      182.30     19.86 o 
 -13   1  14      123.79      114.43     18.02 o 
 -12   1  14      532.02      573.08     31.37 o 
 -11   1  14       87.91       81.76     14.10 o 
 -10   1  14      495.12      467.73     19.10 o 
  -9   1  14        1.33      -17.57     11.71 o 
  -8   1  14     1179.60     1093.16     28.82 o 
  -7   1  14      123.95      119.36     16.46 o 
  -6   1  14     1748.62     1768.58     56.83 o 
  -5   1  14        0.23      -10.75     11.25 o 
  -4   1  14      463.50      448.47     16.91 o 
  -3   1  14      228.65      198.64     12.70 o 
  -2   1  14     1163.80     1089.76     26.92 o 
  -1   1  14       54.81       57.52      9.08 o 
   0   1  14       28.32       38.79      9.06 o 
   1   1  14      430.19      436.68     14.87 o 
   2   1  14      406.09      440.46     18.59 o 
   3   1  14      784.11      844.15     45.11 o 
   4   1  14      497.95      556.27     26.85 o 
   5   1  14       70.83       86.11     13.92 o 
   6   1  14      260.59      290.26     21.31 o 
   7   1  14       13.05       -6.14     17.35 o 
   8   1  14        5.28       -1.96     18.19 o 
   9   1  14       37.87       48.73     22.29 o 
  10   1  14       28.77       23.91     20.40 o 
  11   1  14       34.05       31.25     26.63 o 
 -15   2  14        0.50       16.87     26.68 o 
 -14   2  14       63.00       10.41     31.15 o 
 -13   2  14        0.42      -27.34     18.22 o 
 -12   2  14       23.22      -18.90     16.13 o 
 -11   2  14       27.66       11.05     15.40 o 
 -10   2  14       87.43       83.47     23.38 o 
  -9   2  14      111.88       96.53     15.08 o 
  -8   2  14       38.24       26.42     13.79 o 
  -7   2  14        2.09        4.41     14.21 o 
  -6   2  14      457.31      434.44     18.86 o 
  -5   2  14      756.14      739.01     23.94 o 
  -4   2  14       46.70       58.62     13.71 o 
  -3   2  14        3.49       11.79     13.21 o 
  -2   2  14      419.23      427.89     17.31 o 
  -1   2  14       64.28       80.86     13.90 o 
   0   2  14      848.29      799.97     32.76 o 
   1   2  14      147.19      156.77     19.39 o 
   2   2  14     1186.39     1075.19     64.35 o 
   3   2  14        3.89        3.41     13.71 o 
   4   2  14        2.74        0.44     14.08 o 
   5   2  14       70.95       44.78     16.03 o 
   6   2  14        5.89        1.60     16.24 o 
   7   2  14       41.21       45.16     17.82 o 
   8   2  14        0.02       -5.65     20.46 o 
   9   2  14       16.00       -5.99     21.58 o 
  10   2  14        9.47       -9.21     21.79 o 
 -12   3  14        6.71        9.14     18.66 o 
 -11   3  14       18.59       36.21     19.99 o 
 -10   3  14      170.36      165.03     20.10 o 
  -9   3  14       58.66       62.82     16.99 o 
  -8   3  14      381.32      351.54     23.85 o 
  -7   3  14      104.03      107.65     16.35 o 
  -6   3  14      169.48      204.26     22.47 o 
  -5   3  14       25.10       34.19     17.73 o 
  -4   3  14       47.91       39.23     16.58 o 
  -3   3  14       13.22       33.43     19.19 o 
  -2   3  14       31.51       49.91     21.65 o 
  -1   3  14        0.34      -10.77     19.31 o 
   0   3  14       28.56       25.95     21.18 o 
   1   3  14        1.20       15.47     21.54 o 
   2   3  14        1.00        2.54     21.09 o 
   3   3  14       85.51       79.17     22.80 o 
   4   3  14        3.85       -9.08     21.82 o 
   5   3  14        4.37        6.62     22.90 o 
   6   3  14        6.26       12.75     24.20 o 
   7   3  14       10.55       72.16     25.64 o 
 -15   0  15       59.61       97.58     26.09 o 
 -13   0  15      320.05      379.67     31.56 o 
 -11   0  15     1785.96     2105.61     75.81 o 
  -9   0  15     1779.56     2037.83     73.11 o 
  -7   0  15     2087.29     2189.98     76.05 o 
  -5   0  15       53.50       74.52     14.39 o 
  -3   0  15        6.95      -13.11     11.26 o 
  -1   0  15      301.25      293.99     17.66 o 
   1   0  15       56.33       96.33     14.64 o 
   3   0  15      732.37      900.15     37.12 o 
   5   0  15      892.75     1001.39     45.03 o 
   7   0  15      379.24      430.63     43.03 o 
   9   0  15      321.30      325.62     40.11 o 
  11   0  15       77.49       65.27     39.38 o 
 -16   1  15        0.22       23.94     19.65 o 
 -15   1  15      109.69      104.11     19.84 o 
 -14   1  15        8.76       16.68     17.45 o 
 -13   1  15       56.29       51.41     17.78 o 
 -12   1  15        0.36       -8.47     15.91 o 
 -11   1  15       40.31       34.73     16.11 o 
 -10   1  15       97.13       82.11     14.09 o 
  -9   1  15        0.86      -18.77     12.52 o 
  -8   1  15       18.57      -10.18     12.17 o 
  -7   1  15      170.12      163.33     16.59 o 
  -6   1  15       12.37        7.53     13.28 o 
  -5   1  15      701.64      643.19     28.29 o 
  -4   1  15        2.36       -6.78     11.01 o 
  -3   1  15     2697.63     2607.22     60.35 o 
  -2   1  15     1247.80     1228.13     29.84 o 
  -1   1  15      280.66      264.44     14.18 o 
   0   1  15     1044.48     1008.98     23.57 o 
   1   1  15     2383.83     2353.41     49.98 o 
   2   1  15      141.72      147.05     14.88 o 
   3   1  15        7.16        2.56     12.81 o 
   4   1  15      121.58      135.50     15.33 o 
   5   1  15        3.01        8.36     16.23 o 
   6   1  15        3.58       -4.33     17.36 o 
   7   1  15        4.04       -9.11     17.40 o 
   8   1  15       23.22       19.76     18.24 o 
   9   1  15       14.24        4.17     21.01 o 
  10   1  15        0.11       15.98     32.45 o 
  11   1  15        8.33        6.06     25.84 o 
 -14   2  15        1.44      -29.75     33.64 o 
 -13   2  15       95.28       89.17     18.61 o 
 -12   2  15       49.72       14.23     16.41 o 
 -11   2  15      160.71      115.88     17.76 o 
 -10   2  15       35.42       -7.62     15.42 o 
  -9   2  15      141.73      157.07     18.84 o 
  -8   2  15       34.88       22.54     14.72 o 
  -7   2  15      616.25      638.30     23.45 o 
  -6   2  15        4.87        5.81     13.37 o 
  -5   2  15      662.26      634.70     30.20 o 
  -4   2  15       42.93       63.55     14.58 o 
  -3   2  15       48.43       72.94     13.25 o 
  -2   2  15       70.79       95.54     20.95 o 
  -1   2  15       30.75       56.69     25.48 o 
   0   2  15      101.47      111.70     18.88 o 
   1   2  15      150.79      191.11     20.82 o 
   2   2  15        8.19       11.98     17.39 o 
   3   2  15       79.60      101.64     19.39 o 
   4   2  15        7.47       21.95     16.11 o 
   5   2  15       74.74       47.35     17.07 o 
   6   2  15      194.48      170.59     19.36 o 
   7   2  15        4.41        2.88     20.45 o 
   8   2  15       19.37       40.84     31.45 o 
   9   2  15        8.16      -30.53     23.72 o 
 -11   3  15       32.19       15.39     18.75 o 
 -10   3  15       30.03       56.84     19.74 o 
  -9   3  15        5.91       20.30     17.08 o 
  -8   3  15       20.42       22.16     17.80 o 
  -7   3  15      413.37      392.57     30.72 o 
  -6   3  15      188.51      198.69     21.05 o 
  -5   3  15       57.06       45.73     20.74 o 
  -4   3  15       47.83       11.47     19.42 o 
  -3   3  15      242.71      273.12     33.39 o 
  -2   3  15        3.87       -5.58     19.48 o 
  -1   3  15      100.88       72.53     22.72 o 
   0   3  15       19.11       39.23     22.94 o 
   1   3  15      118.09      124.35     23.41 o 
   2   3  15        7.86       11.28     21.30 o 
   3   3  15       52.07       76.85     23.65 o 
   4   3  15       14.49       11.44     23.09 o 
   5   3  15      111.18      115.35     37.79 o 
   6   3  15       31.94       44.09     24.61 o 
 -16   0  16      117.16      142.29     28.68 o 
 -14   0  16      136.75      137.87     42.48 o 
 -12   0  16        0.19      -10.24     25.34 o 
 -10   0  16       91.90      138.89     23.82 o 
  -8   0  16     1303.46     1319.19     54.40 o 
  -6   0  16     1033.68     1094.05     47.60 o 
  -4   0  16     1323.30     1261.10     39.28 o 
  -2   0  16       40.37       32.92     17.16 o 
   0   0  16     6144.46     6204.23    222.33 o 
   2   0  16     1025.75     1063.84     35.03 o 
   4   0  16       18.88        0.59     18.54 o 
   6   0  16       58.66      105.74     34.28 o 
   8   0  16       30.26       67.09     35.37 o 
  10   0  16       12.32      -13.86     35.73 o 
 -15   1  16       35.15       32.96     19.37 o 
 -14   1  16      131.61      138.79     20.95 o 
 -13   1  16        0.67       10.94     17.40 o 
 -12   1  16      561.42      574.41     26.63 o 
 -11   1  16        5.42      -16.40     16.41 o 
 -10   1  16      307.87      339.75     23.42 o 
  -9   1  16       67.79       53.04     13.81 o 
  -8   1  16      676.19      718.53     24.47 o 
  -7   1  16      210.14      214.17     17.81 o 
  -6   1  16      635.57      623.61     35.95 o 
  -5   1  16      184.03      186.76     14.42 o 
  -4   1  16        4.18        2.53     11.93 o 
  -3   1  16      336.44      371.81     32.62 o 
  -2   1  16       26.70       37.14     11.72 o 
  -1   1  16       10.70       16.01     11.36 o 
   0   1  16      507.77      505.51     17.26 o 
   1   1  16        2.59      -10.52     11.48 o 
   2   1  16       99.36      111.24     15.02 o 
   3   1  16       13.04        4.55     14.52 o 
   4   1  16      236.88      259.84     19.79 o 
   5   1  16       11.00       10.73     17.80 o 
   6   1  16        5.10      -16.05     17.98 o 
   7   1  16        0.07       20.19     19.08 o 
   8   1  16      191.11      208.74     28.92 o 
   9   1  16      110.12      115.70     24.87 o 
  10   1  16        0.73       14.35     28.01 o 
 -14   2  16       52.01       -6.35     22.10 o 
 -13   2  16       33.64       16.63     33.67 o 
 -12   2  16        1.52      -21.32     18.14 o 
 -11   2  16      122.55      112.70     19.68 o 
 -10   2  16        2.14      -34.31     23.38 o 
  -9   2  16      193.98      166.23     23.22 o 
  -8   2  16       63.98       45.87     15.39 o 
  -7   2  16       37.16       28.50     15.25 o 
  -6   2  16      142.12      152.84     16.08 o 
  -5   2  16        2.21      -11.80     14.42 o 
  -4   2  16     1833.84     1770.97     60.31 o 
  -3   2  16       50.55       61.64     13.91 o 
  -2   2  16      256.31      235.00     18.81 o 
  -1   2  16        9.50        2.36     17.67 o 
   0   2  16      100.51       97.48     19.56 o 
   1   2  16       19.32        2.36     18.47 o 
   2   2  16       18.02      -10.74     19.40 o 
   3   2  16      149.25      134.08     21.04 o 
   4   2  16       93.74       61.50     21.24 o 
   5   2  16      187.24      175.96     19.17 o 
   6   2  16        1.36      -17.00     20.27 o 
   7   2  16       41.56       72.89     23.08 o 
   8   2  16        0.10      -17.89     22.54 o 
 -10   3  16      125.54      139.39     21.81 o 
  -9   3  16        2.19       -0.55     17.43 o 
  -8   3  16      109.84      149.43     18.48 o 
  -7   3  16       16.41       24.14     19.67 o 
  -6   3  16       92.55       99.70     23.32 o 
  -5   3  16       38.60       37.03     22.31 o 
  -4   3  16        2.39        2.27     20.39 o 
  -3   3  16       87.45      100.82     31.50 o 
  -2   3  16       36.34       21.35     23.94 o 
  -1   3  16        4.08        8.66     23.74 o 
   0   3  16        1.26       -5.02     21.95 o 
   1   3  16       65.20       65.90     23.90 o 
   2   3  16       25.25      -16.70     23.35 o 
   3   3  16       54.61       79.19     25.05 o 
   4   3  16      275.57      209.81     27.81 o 
   5   3  16       17.47       19.77     25.23 o 
 -15   0  17      310.50      381.35     71.47 o 
 -13   0  17      628.28      759.11     56.34 o 
 -11   0  17      566.14      555.93     50.32 o 
  -9   0  17      209.51      248.27     27.16 o 
  -7   0  17      192.51      230.81     27.05 o 
  -5   0  17      431.86      452.07     31.33 o 
  -3   0  17       99.55       94.07     15.88 o 
  -1   0  17      710.57      700.25     29.13 o 
   1   0  17       13.24        6.27     15.01 o 
   3   0  17     1431.43     1742.34     61.99 o 
   5   0  17       84.94       70.01     31.36 o 
   7   0  17        7.89      -39.38     34.28 o 
   9   0  17       13.58      -45.21     36.10 o 
 -15   1  17        6.93        2.14     19.67 o 
 -14   1  17        4.19       42.37     19.40 o 
 -13   1  17        0.10       -2.74     18.61 o 
 -12   1  17        0.02       17.42     17.77 o 
 -11   1  17        3.72       18.06     17.59 o 
 -10   1  17        4.58        2.77     16.78 o 
  -9   1  17      778.70      768.45     30.74 o 
  -8   1  17       19.31       34.92     15.98 o 
  -7   1  17      503.16      569.61     25.94 o 
  -6   1  17      363.71      394.92     18.93 o 
  -5   1  17     1696.24     1632.80     38.61 o 
  -4   1  17      126.28      136.18     15.81 o 
  -3   1  17      632.31      594.39     21.77 o 
  -2   1  17      336.53      337.93     17.44 o 
  -1   1  17      441.35      430.70     25.62 o 
   0   1  17       73.09       68.22     14.91 o 
   1   1  17        5.85      -15.39     14.12 o 
   2   1  17      386.54      406.56     20.91 o 
   3   1  17      185.57      146.27     17.00 o 
   4   1  17        8.91        9.99     18.35 o 
   5   1  17        1.16       -3.90     18.70 o 
   6   1  17       27.40       24.91     20.01 o 
   7   1  17       20.63        6.90     20.73 o 
   8   1  17        0.16        1.68     21.38 o 
   9   1  17       31.96       38.70     26.98 o 
 -13   2  17       81.42       57.44     21.58 o 
 -12   2  17       73.89       35.14     17.85 o 
 -11   2  17      265.07      247.61     22.06 o 
 -10   2  17       13.93      -14.95     23.56 o 
  -9   2  17      255.42      231.86     35.36 o 
  -8   2  17       92.72       76.75     22.55 o 
  -7   2  17      139.39      132.18     17.53 o 
  -6   2  17        1.74      -10.22     16.22 o 
  -5   2  17       26.92       11.22     14.40 o 
  -4   2  17       95.02       91.09     15.21 o 
  -3   2  17       26.40       20.45     18.74 o 
  -2   2  17        1.77       17.27     19.78 o 
  -1   2  17      283.40      296.17     24.56 o 
   0   2  17       87.53       81.36     21.09 o 
   1   2  17       25.90       35.33     18.96 o 
   2   2  17      375.70      360.62     27.09 o 
   3   2  17      253.15      229.78     24.38 o 
   4   2  17       16.73       32.19     21.91 o 
   5   2  17       11.49      -11.36     20.35 o 
   6   2  17       16.23       12.43     21.06 o 
   7   2  17      113.12       95.63     24.71 o 
  -9   3  17        2.46      -11.72     17.52 o 
  -8   3  17       27.45       17.14     21.19 o 
  -7   3  17        4.58       -8.26     21.10 o 
  -6   3  17       10.26       23.54     26.85 o 
  -5   3  17      211.74      179.84     25.41 o 
  -4   3  17       72.21       74.43     24.14 o 
  -3   3  17       85.56       71.94     28.42 o 
  -2   3  17       56.68       85.79     24.94 o 
  -1   3  17      216.27      217.31     27.91 o 
   0   3  17        0.78       -5.24     22.80 o 
   1   3  17      117.15       90.51     26.99 o 
   2   3  17        3.12       20.61     25.39 o 
   3   3  17        9.46        3.87     25.42 o 
 -14   0  18        2.56       19.79     26.89 o 
 -12   0  18       72.32      110.10     27.07 o 
 -10   0  18      567.68      498.51     88.97 o 
  -8   0  18       69.40       96.01     24.32 o 
  -6   0  18      865.63      867.13     44.33 o 
  -4   0  18     2081.49     2053.47     75.01 o 
  -2   0  18      584.13      612.60     28.13 o 
   0   0  18       69.83       61.32     17.59 o 
   2   0  18       21.39      -24.76     21.50 o 
   4   0  18        2.67       17.48     23.19 o 
   6   0  18       19.97      -11.67     30.99 o 
   8   0  18       65.44       35.37     39.74 o 
 -14   1  18      151.32      225.86     23.55 o 
 -13   1  18       30.39       15.58     18.60 o 
 -12   1  18      489.36      534.80     44.47 o 
 -11   1  18       74.44       72.58     19.47 o 
 -10   1  18      377.96      446.29     25.24 o 
  -9   1  18        0.90      -14.70     17.09 o 
  -8   1  18      126.92      165.78     23.32 o 
  -7   1  18      101.42      145.74     23.74 o 
  -6   1  18        4.65       -2.14     13.49 o 
  -5   1  18       87.72      111.92     14.96 o 
  -4   1  18       53.91       77.88     17.90 o 
  -3   1  18        4.42      -10.60     13.05 o 
  -2   1  18      683.95      664.55     23.11 o 
  -1   1  18        0.47      -16.48     12.92 o 
   0   1  18        7.94      -19.07     14.91 o 
   1   1  18       90.83       94.30     19.17 o 
   2   1  18      586.48      608.17     25.07 o 
   3   1  18       28.48       37.22     16.24 o 
   4   1  18      245.96      233.18     22.83 o 
   5   1  18      139.14      149.14     21.95 o 
   6   1  18       88.14       67.94     21.34 o 
   7   1  18        3.76       -3.94     21.24 o 
   8   1  18        1.11      -26.71     25.52 o 
 -12   2  18        4.71      -30.12     27.00 o 
 -11   2  18        6.31       -8.30     21.14 o 
 -10   2  18      250.65      234.27     21.05 o 
  -9   2  18       63.45       43.30     17.97 o 
  -8   2  18      384.92      331.65     20.81 o 
  -7   2  18      101.39       76.60     19.74 o 
  -6   2  18      488.28      415.70     27.47 o 
  -5   2  18       15.97       12.77     15.38 o 
  -4   2  18      140.39      150.98     20.53 o 
  -3   2  18      162.19      184.51     38.53 o 
  -2   2  18      262.54      259.32     26.26 o 
  -1   2  18        1.61       -1.71     20.94 o 
   0   2  18      200.38      180.71     30.22 o 
   1   2  18       10.32       -7.50     20.44 o 
   2   2  18       60.32       63.25     22.62 o 
   3   2  18       91.08       41.41     22.64 o 
   4   2  18        7.14       26.20     22.93 o 
   5   2  18        5.22        5.83     27.46 o 
   6   2  18        5.33       10.99     34.09 o 
  -8   3  18       66.35       45.10     22.67 o 
  -7   3  18        1.77        4.40     32.58 o 
  -6   3  18       40.69        2.34     24.31 o 
  -5   3  18       44.41       50.99     26.71 o 
  -4   3  18       40.73       29.92     26.44 o 
  -3   3  18       34.97       53.24     27.66 o 
  -2   3  18       55.30       23.98     26.40 o 
  -1   3  18       77.25       59.96     27.23 o 
   0   3  18      121.03      118.07     27.76 o 
   1   3  18       19.49        7.11     26.01 o 
 -13   0  19      220.12      281.33     54.15 o 
 -11   0  19      187.77      223.88     30.37 o 
  -9   0  19      340.53      388.55     33.36 o 
  -7   0  19        9.18      -32.12     23.31 o 
  -5   0  19      130.50      123.76     28.44 o 
  -3   0  19      758.06      714.13     41.21 o 
  -1   0  19      586.37      633.16     41.81 o 
   1   0  19      198.11      257.66     60.53 o 
   3   0  19       70.95       61.37     29.17 o 
   5   0  19        8.76      -10.57     33.18 o 
   7   0  19       67.94       37.92     36.46 o 
 -13   1  19       54.47      109.99     22.06 o 
 -12   1  19       15.76       19.83     20.07 o 
 -11   1  19      266.62      285.78     23.95 o 
 -10   1  19      156.16      172.99     32.04 o 
  -9   1  19      498.52      532.02     26.92 o 
  -8   1  19       33.49       -1.36     18.01 o 
  -7   1  19      765.33      691.93     29.05 o 
  -6   1  19      129.75      139.96     16.30 o 
  -5   1  19      397.18      412.32     21.40 o 
  -4   1  19        0.19      -23.21     16.25 o 
  -3   1  19      321.83      315.87     25.77 o 
  -2   1  19        5.53        7.30     14.75 o 
  -1   1  19      158.97      144.61     18.33 o 
   0   1  19       28.50       19.92     19.16 o 
   1   1  19       23.77        2.71     19.21 o 
   2   1  19        8.27        0.68     19.60 o 
   3   1  19        7.10      -20.06     25.70 o 
   4   1  19       13.41        7.92     20.41 o 
   5   1  19       72.97      123.13     26.75 o 
   6   1  19       60.25       21.82     22.70 o 
   7   1  19       36.65       22.60     23.83 o 
 -11   2  19       75.17       51.70     33.07 o 
 -10   2  19       10.64        3.66     18.26 o 
  -9   2  19       36.85       14.18     17.68 o 
  -8   2  19        0.06      -18.89     19.89 o 
  -7   2  19        1.09      -14.42     19.23 o 
  -6   2  19        5.82       -1.20     18.73 o 
  -5   2  19        1.32       -8.89     19.19 o 
  -4   2  19       88.40       75.60     19.51 o 
  -3   2  19       93.66       82.39     27.41 o 
  -2   2  19      316.18      328.75     52.91 o 
  -1   2  19       76.34      112.96     28.00 o 
   0   2  19        8.74      -18.14     22.31 o 
   1   2  19      155.21      144.99     25.25 o 
   2   2  19       53.24       21.86     23.67 o 
   3   2  19      165.99      147.03     25.27 o 
   4   2  19       50.02       28.58     24.65 o 
   5   2  19      139.07      110.27     30.99 o 
  -5   3  19      137.35      136.03     30.15 o 
  -4   3  19       19.56      -14.22     25.04 o 
  -3   3  19      144.25      131.58     29.97 o 
  -2   3  19        7.87       -6.36     26.13 o 
 -12   0  20       67.28      102.37     30.63 o 
 -10   0  20      621.74      645.19     62.17 o 
  -8   0  20     1361.56     1420.60     85.69 o 
  -6   0  20      567.35      580.63     52.51 o 
  -4   0  20       92.72       92.03     26.52 o 
  -2   0  20       24.54      -16.06     23.59 o 
   0   0  20      108.97      108.23     25.75 o 
   2   0  20       18.10       21.86     24.61 o 
   4   0  20       11.56      -50.32     33.55 o 
   6   0  20       67.92      105.01     40.84 o 
 -13   1  20       18.89       39.72     35.10 o 
 -12   1  20      127.03      139.23     22.18 o 
 -11   1  20       10.97       38.66     20.23 o 
 -10   1  20       67.58       46.06     21.08 o 
  -9   1  20       15.79       26.20     23.53 o 
  -8   1  20       28.05       11.53     20.13 o 
  -7   1  20       11.97      -25.47     19.03 o 
  -6   1  20       30.63       20.07     25.47 o 
  -5   1  20       27.47       23.93     17.41 o 
  -4   1  20       89.59       87.83     17.00 o 
  -3   1  20        4.09        3.14     15.64 o 
  -2   1  20      431.20      435.39     23.84 o 
  -1   1  20       92.06       91.06     21.25 o 
   0   1  20      335.18      327.63     26.02 o 
   1   1  20      100.01      109.27     34.69 o 
   2   1  20       41.43       69.60     25.83 o 
   3   1  20        3.95       33.36     35.73 o 
   4   1  20       44.94       28.56     23.18 o 
   5   1  20       77.26       56.85     24.50 o 
   6   1  20        4.91      -32.59     23.97 o 
 -10   2  20      150.29      156.44     23.93 o 
  -9   2  20       60.62       22.61     36.63 o 
  -8   2  20      124.18       82.40     24.21 o 
  -7   2  20       96.57       96.05     19.67 o 
  -6   2  20      239.23      253.11     37.93 o 
  -5   2  20       14.09       30.61     20.37 o 
  -4   2  20      326.23      341.01     30.59 o 
  -3   2  20       16.48      -13.95     23.04 o 
  -2   2  20       70.84       39.32     25.34 o 
  -1   2  20       80.69       39.39     24.75 o 
   0   2  20        6.93        0.66     24.22 o 
   1   2  20        2.13      -10.12     24.06 o 
   2   2  20        0.72      -35.42     23.61 o 
   3   2  20       20.19      -15.80     24.55 o 
 -11   0  21       93.88      101.55     51.96 o 
  -9   0  21       15.66       44.31     31.43 o 
  -7   0  21      237.06      226.10     33.61 o 
  -5   0  21      536.34      519.09     67.27 o 
  -3   0  21      303.97      260.54     38.10 o 
  -1   0  21      114.38       90.61     28.90 o 
   1   0  21      194.11      154.58     29.06 o 
   3   0  21      184.74      158.25     39.74 o 
   5   0  21      113.32      129.08     41.57 o 
 -12   1  21        7.12       11.51     24.68 o 
 -11   1  21      274.18      318.05     31.76 o 
 -10   1  21        0.51        2.24     27.26 o 
  -9   1  21      290.15      276.56     24.50 o 
  -8   1  21       24.74       26.94     20.55 o 
  -7   1  21      408.51      411.43     33.31 o 
  -6   1  21       33.44       -3.14     22.09 o 
  -5   1  21      212.45      194.45     22.40 o 
  -4   1  21        6.03      -12.37     16.42 o 
  -3   1  21       81.37       52.20     19.08 o 
  -2   1  21        7.94      -15.06     18.92 o 
  -1   1  21        0.10       -6.83     21.92 o 
   0   1  21       37.28       14.03     20.72 o 
   1   1  21      166.71      184.05     38.14 o 
   2   1  21      135.96      123.34     28.86 o 
   3   1  21        0.65       -0.75     27.94 o 
   4   1  21        3.48      -41.02     27.35 o 
  -9   2  21        6.31      -22.22     22.04 o 
  -8   2  21       49.40       70.67     30.06 o 
  -7   2  21        1.79      -10.18     23.95 o 
  -6   2  21      189.76      224.41     34.63 o 
  -5   2  21       43.56       19.42     33.68 o 
  -4   2  21       14.37      -20.23     25.22 o 
  -3   2  21      144.45      164.48     46.16 o 
  -2   2  21        3.09      -32.02     22.10 o 
  -1   2  21      194.29      178.86     33.99 o 
   0   2  21        6.20       -0.30     25.18 o 
   1   2  21       34.04       -0.77     25.65 o 
 -10   0  22      363.55      404.95     39.19 o 
  -8   0  22      356.55      328.44     37.66 o 
  -6   0  22       72.24       69.10     33.26 o 
  -4   0  22       40.57       40.09     31.17 o 
  -2   0  22       49.32        3.94     27.13 o 
   0   0  22       22.29       21.51     44.12 o 
   2   0  22       14.00      -38.65     39.38 o 
 -10   1  22        2.48       -2.76     22.11 o 
  -9   1  22        0.74        1.86     21.66 o 
  -8   1  22       37.56       51.65     28.89 o 
  -7   1  22       17.02       20.73     29.79 o 
  -6   1  22      249.29      259.14     25.48 o 
  -5   1  22      111.64      143.35     34.59 o 
  -4   1  22      343.04      264.31     40.21 o 
  -3   1  22       90.12       92.42     20.94 o 
  -2   1  22      226.99      223.28     26.31 o 
  -1   1  22        4.83      -32.00     23.18 o 
   0   1  22      100.63       48.66     24.69 o 
   1   1  22       34.06        4.30     26.97 o 
   2   1  22        1.73       -6.61     47.77 o 
   3   1  22        3.82      -39.28     33.73 o 
  -6   2  22       74.13      114.27     32.26 o 
  -5   2  22        0.38      -36.08     32.49 o 
  -4   2  22       28.85       18.85     26.70 o 
  -3   2  22       34.13        3.12     51.19 o 
  -2   2  22        3.63      -25.79     32.77 o 
  -9   0  23       60.30       61.27     34.47 o 
  -7   0  23       70.70       84.72     34.25 o 
  -5   0  23      246.02      184.95     84.96 o 
  -3   0  23      316.04      315.01     38.70 o 
  -1   0  23      270.07      268.00     52.14 o 
  -8   1  23       33.41       49.77     23.54 o 
  -7   1  23      111.42      111.37     29.68 o 
  -6   1  23        0.51       -9.74     22.79 o 
  -5   1  23       51.15       65.47     22.46 o 
  -4   1  23       55.63       45.03     28.45 o 
  -3   1  23       16.54      -51.72     35.16 o 
  -2   1  23       18.32       18.35     23.61 o 
  -1   1  23       39.36       41.90     24.80 o 
   0   1  23        4.14       -0.01     30.31 o 
  -6   0  24      163.09      225.14     38.77 o 
  -4   0  24        4.47       35.72     36.03 o 
  -2   0  24       57.83       30.63     48.13 o 
                                                 
